# Supplementary material for: Delayed response to cold stress is characterized by successive metabolic shifts culminating in apple fruit peel necrosis
Source: BMC Plant Biol. 2017 Apr 21;17:77. doi: 10.1186/s12870-017-1030-6 (PMC5399402; doi:10.1186/s12870-017-1030-6)
Supplement: Supplementary file 1 — Retention time/ retention index and target ion, partial or confirmed identification, and association with superficial scald risks of ‘Granny Smith’ apple peel metabolites analyzed using HPLC-MS and GC-MS. Table S2. Annotation and association with superficial scald of genes detected using RNA-seq of ‘Granny Smith’ apple peel. (XLSX 2108 kb) [file 12870_2017_1030_MOESM1_ESM.xlsx]

## Sheet: Table S1 
METHOD	Accession Number	ID	Standard source	RT or RI	target ion	VIP score	VIP group	CTOL first neighbors	MeOH first neighbors
LCMS	LC521			1.581	160.098							Methods
LCMS	LC475			1.775	173							LCMS = Atmospheric Pressure Chemical Ionization following non-polar extraction (Leisso et al., 2015)
LCMS	LC486			1.8	152.107							TMS OXIME = Methanol extraction and analysis using GC-MS (Rudell et al., 2008)
LCMS	LC497			1.835	167.993							TMS OXIME dilute = 1:10 inlet split vent using "TMS OXIME" Same extraction. (Rudell et al., 2008)
LCMS	LC509			1.88	136.021			Y				GC VOLATILE = Headspace trap sampling of frozen peel powder extracted in saturated NaCl using GC-MS (Rudell et al., 2009)
LCMS	LC533			2.05	201.162	50.725	VIPmetpos
LCMS	LC280			2.2	441.335	51.1133	VIPmetpos		Y			Accession: Unique ID number for internal use.
LCMS	LC292			2.2	409.31	55.171	VIPmetpos		Y			RT or RI: RT reported for LCMS samples and RI reported for GCMS samples.
LCMS	LC291			2.22	503.336	49.8668	VIPmetpos					target ion: target ion used for semi-quantification and relative comparison.
LCMS	LC304			2.64	439.321	48.4698	VIPmetpos					VIP score: variables important in projection score for scald (response variable).
LCMS	LC315			2.66	501.326							CTOL first neighbor: first neighbor node (R2 ≥ 0.700) with methanol in 6 month gene expression/metabolite network.
LCMS	LC327			2.93	405.316	64.4454	VIPmetpos	Y				MeOH first neighbor: first neighbor node (R2 ≥ 0.700) with methanol in 6 month gene expression/metabolite network.
LCMS	LC338			3.06	423.326	69.2135	VIPmetpos	Y	Y
LCMS	LC349			3.12	469.333	68.4734	VIPmetpos	Y	Y
LCMS	LC360			3.26	457.368	60.2904	VIPmetpos		Y
LCMS	LC383			3.73	499.342	58.745	VIPmetpos	Y	Y
LCMS	LC396			3.96	455.353							Rudell, D. R., Mattheis, J. P., and Fellman, J. K. (2005) Relationship of superficial scald development and R-farnesene oxidation to reactions of diphenylamine and diphenylamine derivatives in cv. Granny Smith apple peel. J. Agric. Food Chem., 53, 8382–8389.
LCMS	LC440	(7E,9E)-2,6,10-Trimethyl-2,7,9,11-dodecatetraen-6-ol (CTOL)	Rudell et al., 2005	4.69	203.18			Y
LCMS	LC452			4.774	647.436							Rudell, D.R., Buchanan, D.A., Leisso, R.S., Whitaker, B.D., Mattheis, J.P., Zhu, Y., Varanasi , V. (2011) Ripening, storage temperature, ethylene action, and oxidative stress alter apple peel phytosterol metabolism. Phytochem., 72, 1328-1340.
LCMS	LC460			5.11	203.179			Y
LCMS	LC461			5.135	469.331	53.8285	VIPmetpos	Y	Y			*Fatty acid components identified using comparison with Sigma standards acquired for other TAGs and comparison with spectra published in Byrdwell, W.C., Emken, E.A., Neff, W.E., and Adlof, R.O. (1996) Quantitative analysis of triglycerides using atmospheric pressure chemical ionization-mass spectrometry. Lipids, 31, 919-935.
LCMS	LC465			5.31	499.343	54.6196	VIPmetpos	Y	Y
LCMS	LC166			5.364	409.346							**tentative identification by comparison with purchased standards for other MGDGs
LCMS	LC468			6	437.341	63.1501	VIPmetpos	Y
LCMS	LC469			6.3	221.19			Y
LCMS	LC470			6.44	423.362
LCMS	LC472			6.6	437.341	66.3784	VIPmetpos	Y	Y
LCMS	LC473			6.97	437.342	53.8609	VIPmetpos	Y
LCMS	LC474			7.05	423.326	60.599	VIPmetpos		Y
LCMS	LC474			7.05	423.326	60.599	VIPmetpos		Y
LCMS	LC477			7.42	441.373
LCMS	LC479			7.6	453.338	70.0249	VIPmetpos	Y	Y			Protocol S1
LCMS	LC40			7.771	383.33	50.0821	VIPmetneg					Farnesyl oleate, farnesyl linolenate, and farnesyl linoleate standard synthesis
LCMS	LC481			7.81	441.374	52.5602	VIPmetpos		Y			10 μL farnesol (l) was placed into a 2 ml vacuum vial. Then 24 µl acyl chloride (oleic chloride, linolenic chloride, or linoleic chloride), 10 µl pyridine, and 1 ml of xylene were added to the farnesol. The vial was then vacuum sealed, and heated for 1 h at 200°C.
LCMS	LC482			7.82	425.342	58.9524	VIPmetpos	Y
LCMS	LC484			8.07	441.373
LCMS	LC485			8.522	425.373
LCMS	LC487			8.43	619.399
LCMS	LC488			8.56	425.374	49.0935	VIPmetpos
LCMS	LC489			8.67	427.357	49.1281	VIPmetpos
LCMS	LC490			8.74	619.4
LCMS	LC491			8.97	439.357	47.6928	VIPmetpos
LCMS	LC492			9.02	297.279
LCMS	LC493			9.19	425.373
LCMS	LC494			9.23	300.289
LCMS	LC495	Ursolic/oleanic acid	Sigma-Aldrich	9.39	439.358
LCMS	LC498			9.64	425.373
LCMS	LC499			10.03	467.388	63.1093	VIPmetpos		Y
LCMS	LC501	Neoxanthin	ChromaDex	10.31	583.414
LCMS	LC502			10.73	409.383	48.121	VIPmetpos	Y
LCMS	LC503	Violaxanthin	Sigma-Aldrich	10.83	601.424
LCMS	LC145			10.899	326.303
LCMS	LC41			11.205	411.363
LCMS	LC504			11.41	409.379
LCMS	LC505			11.52	284.295
LCMS	LC42			11.615	759
LCMS	LC506			11.63	328.32
LCMS	LC507			11.75	715
LCMS	LC5			11.777	671
LCMS	LC6			11.865	627
LCMS	LC510			12.04	441.38
LCMS	LC511			12.12	601.427	57.1902	VIPmetpos		Y
LCMS	LC513			12.27	585.431
LCMS	LC514			12.38	423.363
LCMS	LC218			12.46	395.365
LCMS	LC515			12.56	409.372
LCMS	LC516			12.57	583.414
LCMS	LC517			12.66	423.363
LCMS	LC518			12.83	387.326	48.0947	VIPmetpos
LCMS	LC519			12.9	791
LCMS	LC200			13.018	103.056
LCMS	LC542			13.06	1042
LCMS	LC148			13.2233	354.337
LCMS	LC523			13.35	133.065
LCMS	LC524			13.5	389.341
LCMS	LC525	Lutein	Sigma-Aldrich	13.61	551.429
LCMS	LC526			13.65	356.351
LCMS	LC527			13.78	312.327
LCMS	LC528			13.93	389.343	49.7122	VIPmetpos	Y
LCMS	LC149			13.935	633.506
LCMS	LC150			14.007	338.341
LCMS	LC209			14.366	103.056
LCMS	LC532			14.505	395.366
LCMS	LC534			14.56	391.357
LCMS	LC7			14.6673	551.426				Y
LCMS	LC535			14.71	133.065	47.915	VIPmetpos	Y
LCMS	LC536			14.82	641	61.9479	VIPmetpos		Y
LCMS	LC210			14.847	365.341	48.0065	VIPmetpos
LCMS	LC211			14.9263	133.065	49.8807	VIPmetpos	Y
LCMS	LC537	campesteryl glucoside	Rudell et al., 2011	15.08	383.366
LCMS	LC8			15.1513	585.431
LCMS	LC212			15.166	349.31
LCMS	LC539			15.24	1130
LCMS	LC540			15.34	613.486
LCMS	LC282			15.34	531.408	60.9824	VIPmetpos		Y
LCMS	LC156			15.457	367.356
LCMS	LC541	B-sitosteryl glucoside	Rudell et al., 2011	15.46	397.384
LCMS	LC281			15.62	531.406	65.9969	VIPmetpos	Y	Y
LCMS	LC152			15.642	451.359
LCMS	LC543			15.68	429.374	60.3632	VIPmetpos		Y
LCMS	LC544			15.7	998
LCMS	LC158			15.7283	953
LCMS	LC283			15.86	696.54
LCMS	LC284			16.07	910
LCMS	LC285			16.07	696.54
LCMS	LC286			16.22	570.511	74.0531	VIPmetpos	Y	Y
LCMS	LC287	Monogalactosyldiacylglycerol(MGDG)(18:3,18:3)	Avanti	16.28	613.484	52.1896	VIPmetneg
LCMS	LC288	p-coumaryl stearate	Whitaker	16.35	133.064			Y
LCMS	LC160			16.4	687
LCMS	LC159			16.4663	417.315
LCMS	LC293			16.5	820.585	55.2441	VIPmetpos	Y
LCMS	LC294			16.61	554.516	69.2187	VIPmetpos	Y	Y
LCMS	LC161			16.6143	687.521
LCMS	LC295			16.67	698.556	49.009	VIPmetpos
LCMS	LC296			16.72	617.514	68.3882	VIPmetpos		Y
LCMS	LC298			16.76	777.549	57.7903	VIPmetpos	Y
LCMS	LC299			16.79	591.498
LCMS	LC300			16.96	325.252
LCMS	LC302	Monogalactosyldiacylglycerol(MGDG)(18:2,18:3)	Avanti	17	615.499	62.3629	VIPmetpos		Y
LCMS	LC154			17.0463	556.531
LCMS	LC11			17.099	509.505
LCMS	LC162			17.1143	395.33
LCMS	LC677			17.197	582.528
LCMS	LC307			17.2	867	51.8977	VIPmetpos
LCMS	LC12			17.309	641.515	61.9399	VIPmetneg
LCMS	LC163			17.319	689.544
LCMS	LC308			17.32	797	53.1829	VIPmetpos
LCMS	LC309			17.34	577.482	56.8851	VIPmetpos	Y
LCMS	LC136			17.3703	575.503
LCMS	LC310			17.42	822.61	56.1284	VIPmetpos	Y
LCMS	LC311			17.45	337.274
LCMS	LC164			17.456	503.413
LCMS	LC13			17.5847	335.26	48.5304	VIPmetneg
LCMS	LC165			17.593	103.054
LCMS	LC312			17.62	409.375
LCMS	LC313	Monogalactosyldiacylglycerol(MGDG)(18:2,18:2)	Avanti	17.69	617.513	57.1872	VIPmetpos	Y
LCMS	LC314			17.73	645	57.7441	VIPmetpos	Y	Y
LCMS	LC317			17.73	219.173	64.4701	VIPmetpos	Y	Y
LCMS	LC320			17.84	133.064	48.0174	VIPmetpos
LCMS	LC167			17.8683	203.181
LCMS	LC319	Chlorophyll b	Sigma-Aldrich	17.869	907.522
LCMS	LC675			17.9533	383.366
LCMS	LC321	(Monogalactosyldiacylglycerol(MGDG)(18:0,18:3)	**	17.97	619.53
LCMS	LC322	a-Tocopherol	Sigma-Aldrich	18.008	429.373
LCMS	LC168			18.015	749.622			Y
LCMS	LC169			663.473	18.009
LCMS	LC323			18.06	395.368
LCMS	LC14			18.13	907.525
LCMS	LC170			18.1477	691.492
LCMS	LC324			18.235	105.07
LCMS	LC326			18.25	409.382	56.6213	VIPmetpos
LCMS	LC325			18.255	297	56.7236	VIPmetpos
LCMS	LC171			18.3513	505.427
LCMS	LC330			18.4	640.587
LCMS	LC331			18.42	537.536
LCMS	LC172			18.425	405.371
LCMS	LC328	campesterol	Sigma-Aldrich	18.491	383.366
LCMS	LC333			18.553	603.535
LCMS	LC336	B-Sitosterol	ChromDex, Irvine, CA	18.59	397.383
LCMS	LC335			18.599	409.382
LCMS	LC337			18.61	337.274	56.3254	VIPmetpos
LCMS	LC340			18.73	597.488	53.7001	VIPmetpos
LCMS	LC138			18.7873	619	47.6268	VIPmetneg
LCMS	LC341			18.83	665.55
LCMS	LC17			18.832	341.267
LCMS	LC173			18.9063	667.565
LCMS	LC344			18.92	654.605
LCMS	LC174			18.9433	693.543
LCMS	LC345			19.2005	133.065	49.915	VIPmetpos	Y
LCMS	LC346			19.22	203.18	52.0916	VIPmetpos	Y	Y
LCMS	LC347			19.26	667.564	60.3716	VIPmetpos		Y
LCMS	LC348			19.28	555.226
LCMS	LC351	Chlorophyll a	Sigma-Aldrich	19.33	893.543
LCMS	LC139			19.336	668.619
LCMS	LC353			19.35	337.274	60.2347	VIPmetpos	Y	Y
LCMS	LC354			19.43	599.504	57.6045	VIPmetpos
LCMS	LC355			19.44	313.274	60.6955	VIPmetpos		Y
LCMS	LC356			19.465	335.26	57.8653	VIPmetpos
LCMS	LC357	Farnesyl linolenate	Protocol S1	19.496	483.419	55.7562	VIPmetpos	Y
LCMS	LC359			19.5	538.521
LCMS	LC18			19.5177	409.38	59.9376	VIPmetpos		Y
LCMS	LC358			19.58	565.567
LCMS	LC175			19.5893	668.618
LCMS	LC176			19.6157	203.179
LCMS	LC19			19.6267	893.541
LCMS	LC361			19.79	654.604	56.1827	VIPmetpos
LCMS	LC362			19.875	682.635
LCMS	LC179			19.962	439.358
LCMS	LC363			20.02	203.181	50.9553	VIPmetpos	Y
LCMS	LC364			20.13	337.274	59.9856	VIPmetpos
LCMS	LC180			20.176	669.581	49.7488	VIPmetpos
LCMS	LC365			20.21	575.504	58.0018	VIPmetpos
LCMS	LC366			20.23	601.52	56.7382	VIPmetpos
LCMS	LC367			20.275	668.619
LCMS	LC371			20.33	696.649
LCMS	LC368	Farnesyl linoleate	Protocol S1	20.346	205.195	57.6177	VIPmetpos	Y
LCMS	LC369			20.35	808.664
LCMS	LC373			20.35	133.065
LCMS	LC181			20.3723	335.264	55.084	VIPmetpos
LCMS	LC182			20.5507	589.518	56.8146	VIPmetpos
LCMS	LC183	Farnesyl linoleate	Protocol S1	20.5617	485.435
LCMS	LC374			20.61	652.624
LCMS	LC375			20.66	593.599
LCMS	LC376			20.67	409.383
LCMS	LC377			20.73	670.634	57.4064	VIPmetpos
LCMS	LC378			20.76	682.635
LCMS	LC380			20.825	439.358
LCMS	LC184			20.8407	603.538	54.3063	VIPmetpos
LCMS	LC381			20.93	339.291	58.765	VIPmetpos
LCMS	LC382			20.99	577.519	53.6568	VIPmetpos
LCMS	LC384			21.07	893.724
LCMS	LC385			21.07	871.574
LCMS	LC140			21.115	455.353
LCMS	LC185			21.156	321.278
LCMS	LC386			21.2	341.305	57.3859	VIPmetpos
LCMS	LC388			21.22	603.535	55.0848	VIPmetpos
LCMS	LC389	Farnesyl oleate	Protocol S1	21.22	205.195	57.8155	VIPmetpos	Y
LCMS	LC186			21.2957	641.55
LCMS	LC21			21.307	871.572
LCMS	LC391			21.35	832.736	59.6658	VIPmetpos
LCMS	LC392			21.35	387.326
LCMS	LC394			21.44	423.363
LCMS	LC393	B-sitosteryl glucosyl linolenate	Rudell et al., 2011	21.448	397.385	65.2588	VIPmetpos	Y	Y
LCMS	LC387			21.48	684.65	60.6536	VIPmetpos
LCMS	LC188			21.4893	439.358
LCMS	LC190			21.633	389.34
LCMS	LC397			21.69	409.382
LCMS	LC398			21.78	594.583
LCMS	LC192			21.7803	341.307	53.1181	VIPmetpos
LCMS	LC399	campesteryl glucosyl linoleate	Rudell et al., 2011	21.81	383.366	65.6556	VIPmetpos	Y	Y
LCMS	LC193			21.874	389.341
LCMS	LC400	B-sitosteryl glucosyl linoleate	Rudell et al., 2011	21.98	397.384	65.1078	VIPmetpos	Y	Y
LCMS	LC141			22.319	707.635
LCMS	LC403			22.32	391.358
LCMS	LC402			22.33	205.195	53.8571	VIPmetpos	Y
LCMS	LC404			22.4	423.363
LCMS	LC195			22.4143	607.567
LCMS	LC405			22.54	409.384
LCMS	LC406			22.57	864.632	53.4283	VIPmetpos
LCMS	LC409			22.6	669.583
LCMS	LC408			22.605	389.343
LCMS	LC410			22.615	409.384
LCMS	LC194			22.637	365.341
LCMS	LC411	B-sitosteryl glucosyl palmitate	Rudell et al., 2011	22.72	397.384
LCMS	LC412	B-carotene	Sigma-Aldrich	22.86	537.446
LCMS	LC413			22.895	751.637
LCMS	LC414			22.97	391.358
LCMS	LC196			23.028	367.357
LCMS	LC416			23.12	393.352
LCMS	LC198			23.188	389.341
LCMS	LC197			23.2233	953.764
LCMS	LC419			23.28	391.357
LCMS	LC420	TAG(18:3,18:3,18:3)	*	23.32	873.696
LCMS	LC421			23.37	365.342
LCMS	LC422			23.42	439.358
LCMS	LC423	B-sitosteryl glucosyl stearate	Rudell et al., 2011	23.47	397.384	64.8652	VIPmetpos	Y	Y
LCMS	LC424			23.49	409.384
LCMS	LC199			23.541	393.353
LCMS	LC201			23.5697	391.357
LCMS	LC425			23.6	373.311	58.5573	VIPmetpos	Y	Y
LCMS	LC202			23.613	367.358
LCMS	LC427			23.63	407.367	67.4454	VIPmetpos		Y
LCMS	LC426			23.635	273.257	56.7297	VIPmetpos	Y
LCMS	LC428	TAG(18:3,18:3,18:2)	*	23.775	875.715
LCMS	LC25			23.7863	857.761
LCMS	LC430			23.91	863.681	57.1943	VIPmetpos	Y
LCMS	LC431			24.04	749.622
LCMS	LC203			24.0467	381.371			Y
LCMS	LC204			24.0757	393.371
LCMS	LC27			24.107	919.788	52.5009	VIPmetneg
LCMS	LC432			24.145	397.382	70.784	VIPmetpos		Y
LCMS	LC28			24.161	945.789
LCMS	LC433	TAG(18:3,18:2,18:2)	*	24.36	877.746
LCMS	LC29			24.4177	903.745
LCMS	LC434			24.44	373.311	59.2422	VIPmetpos	Y	Y
LCMS	LC435			24.49	407.368	66.2106	VIPmetpos	Y	Y
LCMS	LC30	TAG(18:3,18:3,16:0)	*	24.525	851.712
LCMS	LC437	TAG(18:2,18:2,18:2)	Sigma-Aldrich	25.02	599.504
LCMS	LC31			25.06	905.761	51.1684	VIPmetneg
LCMS	LC438	TAG(16:0,18:3,18:2)	*	25.22	853.728
LCMS	LC439			25.39	409.385
LCMS	LC205			25.414	393.353
LCMS	LC443	TAG((18:2,18:2,16:0)	Sigma-Aldrich	25.53	575.503
LCMS	LC219			25.67	907.775
LCMS	LC142			25.782	423.398
LCMS	LC442	TAG(18:2,18:2,18:1)	Sigma-Aldrich	25.89	601.518
LCMS	LC143	TAG(18:0,18:2,18:3)	*	26.177	603.535
LCMS	LC390			26.31	395.368	65.3483	VIPmetpos		Y
LCMS	LC444			26.337	409.383	64.0206	VIPmetpos		Y
LCMS	LC206			26.4363	589.517
LCMS	LC445			26.56	395.368
LCMS	LC446	B-sitosteryl linolenate	Rudell et al., 2011	26.71	397.385
LCMS	LC207			26.9467	577
LCMS	LC447			26.97	747.606
LCMS	LC448			27.215	423.399
LCMS	LC449			27.315	603.536
LCMS	LC450			27.32	883.773
LCMS	LC146	TAG(20:0,18:2,18:3)	*	27.48	909.791
LCMS	LC451			27.78	409.384
LCMS	LC208			27.9477	631.564
LCMS	LC453	B-sitosteryl linoleate	Rudell et al., 2011	27.96	397.382
LCMS	LC454			28.1	409.384
LCMS	LC457	B-sitosteryl palmitate	Rudell et al., 2011	29.78	397.383
LCMS	LC458			30.04	409.383
LCMS	LC459			32.46	409.383
TMS OXIME	GCT598	Pyruvic acid (methoxamine, tms derivative)	Sigma-Aldrich	1060.9	174.1
TMS OXIME	GCT561	L-Alanine, N-(trimethylsilylsilyl)-, trimethylsilyl ester	Sigma-Aldrich	1112	116.1
TMS OXIME	GCT6	1-Aminocyclopropane-1-carboxylic acid (tms derivative)	Sigma-Aldrich	1216.9	202.2
TMS OXIME	GCT578	L-Valine, N-(trimethylsilyl)-, (trimethylsilyl) ester	Sigma-Aldrich	1221.7	144.2
TMS OXIME	GCT586	Norvaline (2TMS)	Sigma-Aldrich	1241	144.2	55.5691	VIPmetpos	Y
TMS OXIME	GCT570	L-Leucine, N-(trimethylsilyl)-, (trimethylsilyl) ester	Sigma-Aldrich	1276.5	158.1
TMS OXIME	GCT593	Phosphoric acid (tms derivative)	J.T. Baker	1279.9	299.1
TMS OXIME	GCT569	L-Isoleucine, N-(trimethylsilyl)-, (trimethylsilyl) ester	Sigma-Aldrich	1296.7	158.2
TMS OXIME	GCT574	L-Proline, 1-(trimethylsilyl)-, (trimethylsilyl) ester	Sigma-Aldrich	1301.8	142.2
TMS OXIME	GCT579	Maleic acid (2TMS)	Sigma-Aldrich	1307.9	245.1
TMS OXIME	GCT612	Succinic acid (tms derivative)	Sigma-Aldrich	1316.7	147.1
TMS OXIME	GCT399	Fumaric acid (tms derivative)	Sigma-Aldrich	1349	245.1
TMS OXIME	GCT606	Serine tritms	Sigma-Aldrich	1364.8	204.2
TMS OXIME	GCT584	N,O,O-Tris(trimethylsilyl)-L-threonine	Sigma-Aldrich	1393.7	291.2
TMS OXIME	GCT565	L-Aspartic acid, N-(trimethylsilyl)-, bis(trimethylsilyl) ester	Sigma-Aldrich	1524.8	232.2
TMS OXIME	GCT575	L-Proline, 5-oxo-1-(trimethylsilyl)-, (trimethylsilyl) ester	Sigma-Aldrich	1529.7	156.1
TMS OXIME	GCT585	N,O-Bis(trimethylsilyl)-L-phenylalanine	Sigma-Aldrich	1639.9	218.1
TMS OXIME	GCT564	L-Asparagine, N,N2-bis(trimethylsilyl)-, trimethylsilyl ester	Sigma-Aldrich	1601.2	116.1
TMS OXIME	GCT602	Rhamnose peak 1(TMSoxime)	Sigma-Aldrich	1737	117.1
TMS OXIME	GCT607	Shikimic acid (tms derivative)	Sigma-Aldrich	1822.3	204.1
TMS OXIME	GCT351	Citric acid (tms derivative)	Sigma-Aldrich	1840	273.1
TMS OXIME	GCT600	Quinic acid (tms derivative)	Sigma-Aldrich	1889.5	345.2
TMS OXIME	GCT563	L-Ascorbic acid, 2,3,5,6-tetrakis-O-(trimethylsilyl)-	Sigma-Aldrich	1970.1	374.2
TMS OXIME	GCT621	Glucuronic acid peak 2 (tms deriv)	Sigma-Aldrich	1973.9	333
TMS OXIME	GCT558	Inositol, 1,2,3,4,5,6-hexakis-O-(trimethylsilyl)-, myo-	Sigma-Aldrich	2132	305.2
TMS OXIME	GCT604	S-adenosyl methionine (SAM) (tms derivative)	Sigma-Aldrich	2824.7	236.1
TMS OXIME	GCT601	Raffinose (TMS)	Sigma-Aldrich	3492.6	361.2	74.7707	VIPmetpos		Y
TMS OXIME	GCT512			1249.7	116.1
TMS OXIME	GCT531			1302.4	142.1
TMS OXIME	GCT408	Glycine, N,N-bis(trimethylsilyl)-, trimethylsilyl ester	Fisher	1308.7	174.2
TMS OXIME	GCT541			1338.8	43.1
TMS OXIME	GCT410			1373.4	147.1
TMS OXIME	GCT421			1377.8	141.1
TMS OXIME	GCT439			1425.7	160.1
TMS OXIME	GCT350	Citramalic acid (?TMS)	Sigma-Aldrich	1482.4	247.1	51.6169	VIPmetpos	Y
TMS OXIME	GCT459			1508.1	115.1
TMS OXIME	GCT466			1509.8	217.1
TMS OXIME	GCT392	Erythritol (tms derivative)	Sigma-Aldrich	1517.3	217.1
TMS OXIME	GCT555	Hydroxyproline (tms derivative)	Sigma-Aldrich	1530.6	230.2
TMS OXIME	GCT400	GABA (tritms)	Sigma-Aldrich	1535.5	304.2
TMS OXIME	GCT478			1542.9	217.1
TMS OXIME	GCT479			1556.9	258
TMS OXIME	GCT480			1567.7	219.1
TMS OXIME	GCT615	Threonic acid (?TMS)	Fluka	1571.9	292.1
TMS OXIME	GCT481			1576.4	218
TMS OXIME	GCT9	2-oxo-glutaric acid (methoximino, ditms deriv.)	Sigma-Aldrich	1579.6	198
TMS OXIME	GCT482			1597.9	218.1
TMS OXIME	GCT483			1606.6	219.1
TMS OXIME	GCT403	Glutamic acid (tms derivative)	Pierce	1624.8	246.2
TMS OXIME	GCT485			1630	217.1
TMS OXIME	GCT486			1641.8	188.1
TMS OXIME	GCT487			1643.5	244.1
TMS OXIME	GCT388	d-Xylose peak 1 (tms, metho...	Mann Research	1666.5	217.1
TMS OXIME	GCT488			1689.7	217.1
TMS OXIME	GCT385	d-Ribose, 2,3,4,5-tetrakis-...	Sigma-Aldrich	1696.2	307.2
TMS OXIME	GCT489			1716.5	103.1
TMS OXIME	GCT490			1727.2	103.1
TMS OXIME	GCT91	Arabinitol/Xylitol	Sigma-Aldrich	1741.8	307.2
TMS OXIME	GCT78	Adonitol (TMSoxime)	Sigma-Aldrich	1745.2	217.1
TMS OXIME	GCT492			1758.5	217.1
TMS OXIME	GCT493			1764.3	205.1
TMS OXIME	GCT494			1772.8	217.1
TMS OXIME	GCT495			1775.7	103.1
TMS OXIME	GCT496			1780.7	156.1
TMS OXIME	GCT497			1789.4	117.1
TMS OXIME	GCT498			1793.7	379.2
TMS OXIME	GCT499			1799.1	117.1
TMS OXIME	GCT502			1810.3	217.1
TMS OXIME	GCT504			1850	204.1
TMS OXIME	GCT506			1868.4	189.1
TMS OXIME	GCT507			1874	217.1
TMS OXIME	GCT508			1876.5	186.1
TMS OXIME	GCT515			1980.4	217.1
TMS OXIME	GCT516			1998.5	204.1
TMS OXIME	GCT517			2018.6	217.1
TMS OXIME	GCT367	D-Gluconic acid, 2,3,4,5,6-pentakis-O-(trimethylsilyl)-, trimethylsilyl ester	Sigma-Aldrich	2040.8	292.1
TMS OXIME	GCT518			2052.1	204.1
TMS OXIME	GCT605	scyllo-inositol (6TMS)	Sigma-Aldrich	2059.2	318.1
TMS OXIME	GCT521			2117.3	204.1
TMS OXIME	GCT523			2149.2	319.2
TMS OXIME	GCT524			2153.2	290.1
TMS OXIME	GCT525			2164.5	319.2
TMS OXIME	GCT526			2171.9	319.1
TMS OXIME	GCT527			2177.9	319.2
TMS OXIME	GCT528			2192.6	71.1
TMS OXIME	GCT568	Linoleic acid (TMS)	Sigma-Aldrich	2210.7	337.1	48.9369	VIPmetpos
TMS OXIME	GCT529			2214.4	357.1
TMS OXIME	GCT532			2246.9	299.1
TMS OXIME	GCT533			2258.5	249
TMS OXIME	GCT534			2291.7	71.1
TMS OXIME	GCT535			2317.3	290.1
TMS OXIME	GCT539			2391.9	71.1
TMS OXIME	GCT540			2400.4	292.1
TMS OXIME	GCT542			2441.7	204.1
TMS OXIME	GCT544			2464.1	318.1
TMS OXIME	GCT547			2491.5	71
TMS OXIME	GCT548			2537.8	423.2
TMS OXIME	GCT549			2531.5	261.2
TMS OXIME	GCT550			2538.2	103
TMS OXIME	GCT551			2546.7	103
TMS OXIME	GCT552			2563.8	217.1
TMS OXIME	GCT411			2576.8	233.12
TMS OXIME	GCT412			2597	361.2
TMS OXIME	GCT413			2619.4	231.1
TMS OXIME	GCT414			2623.2	117.1
TMS OXIME	GCT415			2631.1	361.2
TMS OXIME	GCT416			2644.8	412.3
TMS OXIME	GCT417			2661.9	230.1
TMS OXIME	GCT418			2739.9	411.4
TMS OXIME	GCT419			2745.3	217.1
TMS OXIME	GCT420			2762.9	217.1
TMS OXIME	GCT422			2769.5	191.1
TMS OXIME	GCT423			2780.6	217.1
TMS OXIME	GCT424			2798.8	301.1
TMS OXIME	GCT425			2810.1	259.1
TMS OXIME	GCT427			2819.3	217.1
TMS OXIME	GCT428			2826	204.1
TMS OXIME	GCT429			2831.2	296
TMS OXIME	GCT386	D-Turanose (peak2)	Sigma-Aldrich	2837.1	361.2
TMS OXIME	GCT430			2842.6	103
TMS OXIME	GCT432			2851.4	299
TMS OXIME	GCT433			2856.4	204.1
TMS OXIME	GCT434			2866.4	215.2
TMS OXIME	GCT435			2870.3	201.1
TMS OXIME	GCT391	Epicatechin (tms derivative)	Sigma-Aldrich	2886.2	368.2
TMS OXIME	GCT438			2898.7	103
TMS OXIME	GCT1	(+_) catechin (pentatms deriv)	Sigma-Aldrich	2905.9	368.2
TMS OXIME	GCT440			2914.1	217.1
TMS OXIME	GCT441			2933.9	439.5
TMS OXIME	GCT442			2949.1	204.1
TMS OXIME	GCT443			2957	308.1
TMS OXIME	GCT444			2978.3	205.1
TMS OXIME	GCT447			2999.6	319
TMS OXIME	GCT448			3016	345.2
TMS OXIME	GCT450			3049.2	229.2
TMS OXIME	GCT452			3120.4	467.2
TMS OXIME	GCT346	Chlorogenic acid (tms derivative)	Sigma-Aldrich	3146.77	345.2	49.2479	VIPmetneg
TMS OXIME	GCT453			3168	204.1
TMS OXIME	GCT454			3175.79	105
TMS OXIME	GCT455			3195.43	229.2
TMS OXIME	GCT456			3209.3	481.4
TMS OXIME	GCT457			3234.1	271
TMS OXIME	GCT458			3313.7	495.5
TMS OXIME	GCT461			3453	204.1
TMS OXIME	GCT463			3559.2	216
TMS OXIME	GCT468			3632.41	129
TMS OXIME	GCT556	Hyperin (TMS)	Indofine	3719.8	217.1
TMS OXIME dilute	GCT580	Malic acid (tms derivative)	Sigma-Aldrich	1495	335.2
TMS OXIME dilute	GCT363	D-Fructose, 1,3,4,5,6-pentakis-O-(trimethylsilyl)-, O-methyloxime	Baker	1901.2	307.1
TMS OXIME dilute	GCT368	d-Glucose, 2,3,4,5,6-pentakis-O-(trimethylsilyl)-, o-methyloxyme, (1E)-	Baker	1930.8	205
TMS OXIME dilute	GCT609	Sorbitol (tms derivative)	Sigma-Aldrich	1969.1	319.2
TMS OXIME dilute	GCT613	Sucrose (tms derivative)	Sigma-Aldrich	2702.9	361.1
TMS OXIME	GCT123			1111.7	101.1
TMS OXIME	GCT126			1119.8	116
TMS OXIME	GCT87			1138.4	125
TMS OXIME	GCT89			1186.1	151.1
TMS OXIME	GCT405	Glyceric acid (3TMS)	Sigma-Aldrich	1336	147
TMS OXIME	GCT124			1401.7	147.1	54.7615	VIPmetpos
TMS OXIME	GCT95	B-alanine (3TMS)	Sigma-Aldrich	1432.2	248.2	54.9935	VIPmetpos
TMS OXIME	GCT79			1450.9	243.1
TMS OXIME	GCT203			1532.5	84.1
TMS OXIME	GCT125			1546.3	261.1
TMS OXIME	GCT80			1611.3	342.1
TMS OXIME	GCT384	Dodecanoic acid (TMS)	Sigma-Aldrich	1648.8	257.2
TMS OXIME	GCT127			1735.2	209.2
TMS OXIME	GCT81			1755.4	392.2
TMS OXIME	GCT406	Glycerol 3-phosphate (4TMS)	Sigma-Aldrich	1775.9	299.1
TMS OXIME	GCT82			1779.1	392.2
TMS OXIME	GCT128			1863.9	287.1	56.9916	VIPmetpos
TMS OXIME	GCT2	(Galacturonic acid peak 1)	Sigma-Aldrich	1977.4	333.2
TMS OXIME	GCT373			2011.9	275.1
TMS OXIME	GCT129			2025.1	333.1
TMS OXIME	GCT131			2066.7	333
TMS OXIME	GCT583	Mucic acid (6TMS)	Fluka	2079.2	333.2
TMS OXIME	GCT374			2094.6	67.1
TMS OXIME	GCT184			2111.3	205.1
TMS OXIME	GCT83			2185.3	319.1
TMS OXIME	GCT132			2236.8	204.1
TMS OXIME	GCT133			2274.3	204.1
TMS OXIME	GCT134			2281.2	204.1
TMS OXIME	GCT136			2328.5	204.1
TMS OXIME	GCT137			2467.3	105
TMS OXIME	GCT187			2506.5	204.1
TMS OXIME	GCT138			2514.2	435.3
TMS OXIME	GCT188			2661.4	375.1
TMS OXIME	GCT140			2941.2	326.2
TMS OXIME	GCT193			2963.2	204.1
TMS OXIME	GCT141			3138.5	204.1
TMS OXIME	GCT142			3148.4	204.1
TMS OXIME	GCT378			3229.3	361.3
TMS OXIME	GCT144			3276.2	204.1
TMS OXIME	GCT592	Phloridzin (TMS)	Sigma-Aldrich	3510	342.1
GC Volatile	GCV75	Acetaldehyde	Fisher	471	44
GC Volatile	GCV191	Methyl Alcohol	Fisher	491.6	31.1	56.8953	VIPmetpos		Y
GC Volatile	GCV84	Acetone	Sigma-Aldrich	509.5	58
GC Volatile	GCV107	Ethanol	Decon	526.3	45
GC Volatile	GCV81	Acetic acid, methyl ester	Sigma-Aldrich	532.6	74	48.4208	VIPmetpos		Y
GC Volatile	GCV188	Isopropyl Alcohol	Fisher	531.6	45
GC Volatile	GCV58	1-Propanol	Sigma-Aldrich	583.3	31
GC Volatile	GCV62	2-Butanol	Sigma-Aldrich	616.2	45			Y
GC Volatile	GCV115			625.9	71
GC Volatile	GCV192	Methyl propionate	Sigma-Aldrich	632.8	57	57.7197	VIPmetpos		Y
GC Volatile	GCV5	1-Propanol, 2-methyl-	Baker	629.3	43.1	49.5955	VIPmetpos	Y
GC Volatile	GCV125			658	70
GC Volatile	GCV76	Acetic acid	Mallinckrodt	706.2	60
GC Volatile	GCV50	1-Butanol	Sigma-Aldrich	672.8	56
GC Volatile	GCV207	Propanoic acid, 2-methyl-, methyl ester	Synthesized using dehydration	687	71	53.8661	VIPmetpos		Y
GC Volatile	GCV4			691.8	55
GC Volatile	GCV38	Pentanal	Sigma-Aldrich	701.9	44
GC Volatile	GCV201	Propanoic acid, ethyl ester	Sigma-Aldrich	718.5	57
GC Volatile	GCV101	Butanoic acid, methyl ester	Sigma-Aldrich	729.2	74	65.936	VIPmetpos		Y
GC Volatile	GCV51	1-Butanol, 2-methyl-	Sigma-Aldrich	741.9	57.1			Y
GC Volatile	GCV147			747.4	83
GC Volatile	GCV57	1-Pentanol	Sigma-Aldrich	772.4	42
GC Volatile	GCV77	Acetic acid, 2-methylpropyl ester	Synthesized	777.9	72.9
GC Volatile	GCV96	Butanoic acid, 2-methyl-, methyl ester	Sigma-Aldrich	781.7	88	57.1253	VIPmetpos	Y	Y
GC Volatile	GCV179	Hexanal	Sigma-Aldrich	804.9	41.1
GC Volatile	GCV79	Acetic acid, butyl ester	Sigma-Aldrich	817.6	43.1
GC Volatile	GCV209	Pentanoic acid, methyl ester	Sigma-Aldrich	824.7	74	65.7034	VIPmetpos		Y
GC Volatile	GCV49			848.6	83
GC Volatile	GCV67	2-Hexenal, (E)-	Sigma-Aldrich	855.6	98
GC Volatile	GCV70	3-Hexen-1-ol, (Z)-	Sigma-Aldrich	859.1	82
GC Volatile	GCV65	2-Hexen-1-ol, (Z)-	Sigma-Aldrich	869.4	57
GC Volatile	GCV54	1-Hexanol	Sigma-Aldrich	871.8	56
GC Volatile	GCV52	1-Butanol, 2-methyl-, acetate	Sigma-Aldrich	880.3	70.1
GC Volatile	GCV102	Butanoic acid, propyl ester	Sigma-Aldrich	899.4	71			Y
GC Volatile	GCV142			900.7	95
GC Volatile	GCV17			903.1	84
GC Volatile	GCV178	Heptanal	Sigma-Aldrich	903.3	43	58.6159	VIPmetpos		Y
GC Volatile	GCV143			902.4	95
GC Volatile	GCV61	2,4-Hexadienal, (E,E)-	Sigma-Aldrich	914.8	81
GC Volatile	GCV19	anisole (Benzene, methoxy-)	Sigma-Aldrich	920.2	108			Y
GC Volatile	GCV184	Hexanoic acid, methyl ester	Sigma-Aldrich	925.4	74	64.9172	VIPmetpos		Y
GC Volatile	GCV23	Butanoic acid, 2-methyl-, propyl ester	Synthesized	947.6	57.1			Y
GC Volatile	GCV25	Butanoic acid, 2-methylpropyl ester	Synthesized	956.4	71
GC Volatile	GCV144			959.9	83
GC Volatile	GCV87	Benzaldehyde	Sigma-Aldrich	965.6	106
GC Volatile	GCV145			969.1	111
GC Volatile	GCV146			981.1	55
GC Volatile	GCV15			985.2	99
GC Volatile	GCV73	5-Hepten-2-one, 6-methyl-	Sigma-Aldrich	988.4	55			Y
GC Volatile	GCV72	5-Hepten-2-ol, 6-methyl-	Sigma-Aldrich	994.5	95			Y
GC Volatile	GCV182	Hexanoic acid, ethyl ester	Sigma-Aldrich	999.3	88
GC Volatile	GCV7	2,4-Heptadienal, (E,E)-	Sigma-Aldrich	1013	81
GC Volatile	GCV116	2-methylpropyl 2-methylbutyrate	Synthesized	1003.7	57
GC Volatile	GCV213			1007.4	67
GC Volatile	GCV80	Acetic acid, hexyl ester	Sigma-Aldrich	1013.2	43
GC Volatile	GCV66	2-Hexen-1-ol, acetate, (E)-	Synthesized	1016.7	67
GC Volatile	GCV117			1032.1	96
GC Volatile	GCV103	Butyl 2-methylbutyrate	Sigma-Aldrich	1041.9	57
GC Volatile	GCV214			1042.6	99
GC Volatile	GCV120			1075.8	59
GC Volatile	GCV121			1091.8	59
GC Volatile	GCV27	Butanoic acid, pentyl ester	Sigma-Aldrich	1093.4	71
GC Volatile	GCV186	Hexanoic acid, propyl ester	Sigma-Aldrich	1094	99			Y
GC Volatile	GCV190	Linalool	Sigma-Aldrich	1100.8	93			Y
GC Volatile	GCV193	Nonanal	Sigma-Aldrich	1116	57
GC Volatile	GCV122	Pentyl 2-methylbutyrate	Synthesized	1137.4	103
GC Volatile	GCV43			1147.8	89
GC Volatile	GCV181	Hexanoic acid, butyl ester	Synthesized	1190	99
GC Volatile	GCV100	Butanoic acid, hexyl ester	Sigma-Aldrich	1190.4	71
GC Volatile	GCV106	Estragole	Sigma-Aldrich	1202.4	148			Y
GC Volatile	GCV105	Decanal	Sigma-Aldrich	1205.3	70.1
GC Volatile	GCV123			1235.2	93
GC Volatile	GCV95	Butanoic acid, 2-methyl-, hexyl ester	Sigma-Aldrich	1235.8	103
GC Volatile	GCV34	Hexanoic acid, 2-methylbutyl ester	Synthesized	1254.8	99
GC Volatile	GCV185	Hexanoic acid, pentyl ester	Sigma-Aldrich	1286.3	117
GC Volatile	GCV35	Hexyl pentanoate	Sigma-Aldrich	1287.3	85.1
GC Volatile	GCV124			1352.2	79
GC Volatile	GCV183	Hexanoic acid, hexyl ester	Sigma-Aldrich	1383.8	117.1			Y
GC Volatile	GCV37			1385.4	145			Y
GC Volatile	GCV127			1399.6	79
GC Volatile	GCV128			1443.8	91
GC Volatile	GCV129			1453.7	136
GC Volatile	GCV91	B-farnesene	TCI	1457.1	69
GC Volatile	GCV148			1469.9	79
GC Volatile	GCV130			1474.5	119
GC Volatile	GCV131			1489.8	91
GC Volatile	GCV47	(Z,E) a-farnesene	Rudell et al., 2005	1496.6	93
GC Volatile	GCV48	(E,E)-a-farnesene	Rudell et al., 2005	1509.5	119.1			Y
GC Volatile	GCV8			1536.5	69			Y
GC Volatile	GCV132			1556.3	69
GC Volatile	GCV133			1563.7	69
GC Volatile	GCV134			1572.9	93
GC Volatile	GCV135			1579.9	145.1	48.2357	VIPmetpos
GC Volatile	GCV138			1598.5	107
GC Volatile	GCV139			1617.7	119
GC Volatile	GCV140			1624.1	69
GC Volatile	GCV141			1654.9	91

## Sheet: Table S2
Gene	acc#	organism	description	database	VIP score	VIP group	gene cluster
MDP0000000999	MFSD5_HUMAN	Homo sapiens (Human)	Major facilitator superfamily domain-containing protein 5	Swiss-Prot			15
MDP0000001088	SYP52_ARATH	Arabidopsis thaliana (Mouse-ear cress)	Syntaxin-52	Swiss-Prot			47
MDP0000003459	MSK3_MEDSA	Medicago sativa (Alfalfa)	Glycogen synthase kinase-3 homolog MsK-3	Swiss-Prot			9
MDP0000003514	KIWI_ARATH	Arabidopsis thaliana (Mouse-ear cress)	RNA polymerase II transcriptional coactivator KIWI	Swiss-Prot			11
MDP0000003570	RPB1_ARATH	Arabidopsis thaliana (Mouse-ear cress)	DNA-directed RNA polymerase II subunit RPB1	Swiss-Prot			41
MDP0000003574	RPB1_ARATH	Arabidopsis thaliana (Mouse-ear cress)	DNA-directed RNA polymerase II subunit RPB1	Swiss-Prot			83
MDP0000003818	NCKP1_ARATH	Arabidopsis thaliana (Mouse-ear cress)	Protein NAP1	Swiss-Prot			10
MDP0000004417	UBC5_ARATH	Arabidopsis thaliana (Mouse-ear cress)	Ubiquitin-conjugating enzyme E2 5	Swiss-Prot			5
MDP0000004558							26
MDP0000004560	PSBJ_TOBAC	Nicotiana tabacum (Common tobacco)	Photosystem II reaction center protein J	Swiss-Prot			26
MDP0000004562							21
MDP0000004564							26
MDP0000004643	AT1G58250.2	Arabidopsis thaliana	N/A	TAIR			20
MDP0000004679	PHT17_ARATH	Arabidopsis thaliana (Mouse-ear cress)	Probable inorganic phosphate transporter 1-7	Swiss-Prot			7
MDP0000004749	P2C60_ARATH	Arabidopsis thaliana (Mouse-ear cress)	Probable protein phosphatase 2C 60	Swiss-Prot			15
MDP0000004754	E134_MAIZE	Zea mays (Maize)	Endo-1,3	Swiss-Prot	1.90433	VIPtranspos	33
MDP0000005389	CSN4_ARATH	Arabidopsis thaliana (Mouse-ear cress)	COP9 signalosome complex subunit 4	Swiss-Prot			10
MDP0000005879	ATHB8_ARATH	Arabidopsis thaliana (Mouse-ear cress)	Homeobox-leucine zipper protein ATHB-8	Swiss-Prot	1.2835	VIPtransneg	68
MDP0000005892	TPR2_ARATH	Arabidopsis thaliana (Mouse-ear cress)	Topless-related protein 2	Swiss-Prot			82
MDP0000006123	RS12_HORVU	Hordeum vulgare (Barley)	40S ribosomal protein S12	Swiss-Prot			22
MDP0000006177	CALR_PRUAR	Prunus armeniaca (Apricot)	Calreticulin	Swiss-Prot			36
MDP0000006479	PSNB_ARATH	Arabidopsis thaliana (Mouse-ear cress)	Presenilin-like protein At2g29900	Swiss-Prot			37
MDP0000006982	TT12_ARATH	Arabidopsis thaliana (Mouse-ear cress)	Protein TRANSPARENT TESTA 12	Swiss-Prot			39
MDP0000007813	HERK_ARATH	Arabidopsis thaliana (Mouse-ear cress)	Receptor-like protein kinase HERK 1	Swiss-Prot			77
MDP0000008280	Y2237_DICDI	Dictyostelium discoideum (Slime mold)	DDT domain-containing protein DDB_G0282237	Swiss-Prot			39
MDP0000009080	BOR2_ARATH	Arabidopsis thaliana (Mouse-ear cress)	Probable boron transporter 2	Swiss-Prot	1.08207	VIPtranspos	25
MDP0000009224	LYPA2_HUMAN	Homo sapiens (Human)	Acyl-protein thioesterase 2	Swiss-Prot			48
MDP0000009497	GDAP2_NEMVE	Nematostella vectensis (Starlet sea anemone)	Protein GDAP2 homolog	Swiss-Prot			4
MDP0000010249	RCE1_ARATH	Arabidopsis thaliana (Mouse-ear cress)	NEDD8-conjugating enzyme Ubc12	Swiss-Prot			21
MDP0000010587	PDX2_ARATH	Arabidopsis thaliana (Mouse-ear cress)	Pyridoxal biosynthesis protein PDX2	Swiss-Prot	1.63966	VIPtranspos	55
MDP0000010610	TBC5A_DICDI	Dictyostelium discoideum (Slime mold)	TBC1 domain family member 5 homolog A	Swiss-Prot			17
MDP0000010619	ARF_DUGJA	Dugesia japonica (Planarian)	ADP-ribosylation factor	Swiss-Prot			48
MDP0000010661	AT1G44770.1	Arabidopsis thaliana	unknown protein	TAIR			12
MDP0000010811	GFPT2_BOVIN	Bos taurus (Bovine)	Glucosamine--fructose-6-phosphate aminotransferase [isomerizing] 2	Swiss-Prot			39
MDP0000010841	TBC15_HUMAN	Homo sapiens (Human)	TBC1 domain family member 15	Swiss-Prot			68
MDP0000010844	TBC15_MOUSE	Mus musculus (Mouse)	TBC1 domain family member 15	Swiss-Prot	0.940758	VIPtransneg	34
MDP0000010907	RL5_CUCSA	Cucumis sativus (Cucumber)	60S ribosomal protein L5	Swiss-Prot			22
MDP0000011552	NUDC2_RAT	Rattus norvegicus (Rat)	NudC domain-containing protein 2	Swiss-Prot			34
MDP0000011994	CAMT1_ARATH	Arabidopsis thaliana (Mouse-ear cress)	Putative caffeoyl-CoA O-methyltransferase At1g67980	Swiss-Prot			43
MDP0000012534	ANGT_GENTR	Gentiana triflora (Clustered gentian)	Anthocyanin 3'-O-beta-glucosyltransferase	Swiss-Prot	1.99195	VIPtranspos	55
MDP0000012541	ANGT_GENTR	Gentiana triflora (Clustered gentian)	Anthocyanin 3'-O-beta-glucosyltransferase	Swiss-Prot	1.94276	VIPtranspos	33
MDP0000012693	ARI7_ARATH	Arabidopsis thaliana (Mouse-ear cress)	Probable E3 ubiquitin-protein ligase ARI7	Swiss-Prot			59
MDP0000013331	AP1_SINAL	Sinapis alba (White mustard) (Brassica hirta)	Floral homeotic protein APETALA 1	Swiss-Prot			1
MDP0000014145	PSB7B_ARATH	Arabidopsis thaliana (Mouse-ear cress)	Proteasome subunit beta type-7-B	Swiss-Prot			71
MDP0000014365	DI196_ARATH	Arabidopsis thaliana (Mouse-ear cress)	Protein DEHYDRATION-INDUCED 19 homolog 6	Swiss-Prot			57
MDP0000014856	RIR1_ARATH	Arabidopsis thaliana (Mouse-ear cress)	Ribonucleoside-diphosphate reductase large subunit	Swiss-Prot			85
MDP0000015338	YAB9_SCHPO	Schizosaccharomyces pombe (Fission yeast)	Uncharacterized membrane protein C2G11.09	Swiss-Prot			58
MDP0000015509	B3GT7_ARATH	Arabidopsis thaliana (Mouse-ear cress)	Beta-1,3-galactosyltransferase 7	Swiss-Prot	1.70768	VIPtranspos	7
MDP0000015854	TSSP_HUMAN	Homo sapiens (Human)	Thymus-specific serine protease	Swiss-Prot			68
MDP0000016671	PMTL_ARATH	Arabidopsis thaliana (Mouse-ear cress)	Probable methyltransferase PMT21	Swiss-Prot			59
MDP0000016819	MGST3_BOVIN	Bos taurus (Bovine)	Microsomal glutathione S-transferase 3	Swiss-Prot			9
MDP0000017063	PBS1_ARATH	Arabidopsis thaliana (Mouse-ear cress)	Serine/threonine-protein kinase PBS1	Swiss-Prot			45
MDP0000017200	ARF1_BRARP	Brassica rapa subsp. pekinensis (Chinese cabbage) (Brassica pekinensis)	ADP-ribosylation factor 1	Swiss-Prot			52
MDP0000018462	AT2G45990.2	Arabidopsis thaliana	unknown protein	TAIR			24
MDP0000020140	CUL1_ARATH	Arabidopsis thaliana (Mouse-ear cress)	Cullin-1	Swiss-Prot			56
MDP0000020509	MCE1_HUMAN	Homo sapiens (Human)	mRNA-capping enzyme	Swiss-Prot			75
MDP0000021204	COPD_ARATH	Arabidopsis thaliana (Mouse-ear cress)	Coatomer subunit delta	Swiss-Prot			51
MDP0000021376	GALE1_CYATE	Cyamopsis tetragonoloba (Guar) (Cluster bean)	UDP-glucose 4-epimerase GEPI42	Swiss-Prot			82
MDP0000021756	RL373_ARATH	Arabidopsis thaliana (Mouse-ear cress)	60S ribosomal protein L37-3	Swiss-Prot			21
MDP0000021772	MO25N_ARATH	Arabidopsis thaliana (Mouse-ear cress)	Putative MO25-like protein At5g47540	Swiss-Prot			23
MDP0000021998	APX3_ARATH	Arabidopsis thaliana (Mouse-ear cress)	L-ascorbate peroxidase 3, peroxisomal	Swiss-Prot			38
MDP0000022745	AVP_PHAAU	Phaseolus aureus (Mung bean) (Vigna radiata var. radiata)	Pyrophosphate-energized vacuolar membrane proton pump	Swiss-Prot			38
MDP0000022754	SINA5_ARATH	Arabidopsis thaliana (Mouse-ear cress)	E3 ubiquitin-protein ligase SINAT5	Swiss-Prot			50
MDP0000022758	SINA5_ARATH	Arabidopsis thaliana (Mouse-ear cress)	E3 ubiquitin-protein ligase SINAT5	Swiss-Prot			50
MDP0000022760	SINA5_ARATH	Arabidopsis thaliana (Mouse-ear cress)	E3 ubiquitin-protein ligase SINAT5	Swiss-Prot			50
MDP0000022785	PCS1_LOTJA	Lotus japonicus	Glutathione gamma-glutamylcysteinyltransferase 1	Swiss-Prot			8
MDP0000022950	AT2G39570.1	Arabidopsis thaliana	ACT domain-containing protein	TAIR	0.956997	VIPtransneg	16
MDP0000023025	ERD2_PETHY	Petunia hybrida (Petunia)	ER lumen protein retaining receptor	Swiss-Prot			67
MDP0000023665	YIPL7_ARATH	Arabidopsis thaliana (Mouse-ear cress)	Protein yippee-like At5g53940	Swiss-Prot			12
MDP0000023883	PSA_MOUSE	Mus musculus (Mouse)	Puromycin-sensitive aminopeptidase	Swiss-Prot			38
MDP0000023975	Y2010_ARATH	Arabidopsis thaliana (Mouse-ear cress)	LRR repeats and ubiquitin-like domain-containing protein At2g30105	Swiss-Prot			44
MDP0000024218	AP3M1_RAT	Rattus norvegicus (Rat)	AP-3 complex subunit mu-1	Swiss-Prot			70
MDP0000024364	BCS1B_DICDI	Dictyostelium discoideum (Slime mold)	Probable mitochondrial chaperone BCS1-B	Swiss-Prot	1.85656	VIPtranspos	33
MDP0000024484	H2B1_MEDTR	Medicago truncatula (Barrel medic)	Probable histone H2B.1	Swiss-Prot			32
MDP0000024850	TM111_DANRE	Danio rerio (Zebrafish) (Brachydanio rerio)	Transmembrane protein 111	Swiss-Prot			73
MDP0000024936	SAMH1_DICDI	Dictyostelium discoideum (Slime mold)	Protein SAMHD1 homolog	Swiss-Prot	0.97522	VIPtransneg	49
MDP0000025145	SYP43_ARATH	Arabidopsis thaliana (Mouse-ear cress)	Syntaxin-43	Swiss-Prot			75
MDP0000025413	KIME_ARATH	Arabidopsis thaliana (Mouse-ear cress)	Mevalonate kinase	Swiss-Prot			60
MDP0000026235	BOR2_ARATH	Arabidopsis thaliana (Mouse-ear cress)	Probable boron transporter 2	Swiss-Prot	0.980719	VIPtranspos	25
MDP0000026449	SYP32_ARATH	Arabidopsis thaliana (Mouse-ear cress)	Syntaxin-32	Swiss-Prot	1.12648	VIPtransneg	65
MDP0000026514	EBM_LILLO	Lilium longiflorum (Trumpet lily)	Mannosylglycoprotein endo-beta-mannosidase	Swiss-Prot			66
MDP0000026551	WDR48_HUMAN	Homo sapiens (Human)	WD repeat-containing protein 48	Swiss-Prot			62
MDP0000026750	DNJ15_ARATH	Arabidopsis thaliana (Mouse-ear cress)	Chaperone protein dnaJ 15	Swiss-Prot			10
MDP0000026761	AT5G48340.1	Arabidopsis thaliana	unknown protein	TAIR			13
MDP0000027925	SPDE_COFAR	Coffea arabica (Coffee)	Spermidine synthase	Swiss-Prot	1.28919	VIPtransneg	71
MDP0000028677	RING4_ARATH	Arabidopsis thaliana (Mouse-ear cress)	E3 ubiquitin-protein ligase At4g11680	Swiss-Prot			82
MDP0000029168	RAP1_ARATH	Arabidopsis thaliana (Mouse-ear cress)	Transcription factor MYC2	Swiss-Prot			28
MDP0000029382	FAD6C_BRANA	Brassica napus (Rape)	Omega-6 fatty acid desaturase, chloroplastic	Swiss-Prot			16
MDP0000029783	ISPH_CYAP4	Cyanothece sp. (strain PCC 7425 / ATCC 29141)	4-hydroxy-3-methylbut-2-enyl diphosphate reductase	Swiss-Prot	0.970238	VIPtranspos	25
MDP0000029865	KPYC_SOYBN	Glycine max (Soybean) (Glycine hispida)	Pyruvate kinase, cytosolic isozyme	Swiss-Prot	1.25621	VIPtransneg	66
MDP0000030063	RUB1_DESAN	Deschampsia antarctica (Antarctic hairgrass)	Ubiquitin-NEDD8-like protein RUB1	Swiss-Prot			11
MDP0000030527	BGAL3_ARATH	Arabidopsis thaliana (Mouse-ear cress)	Beta-galactosidase 3	Swiss-Prot			27
MDP0000031172	MYBC_MAIZE	Zea mays (Maize)	Anthocyanin regulatory C1 protein	Swiss-Prot			49
MDP0000031223	IF1A_ONOVI	Onobrychis viciifolia (Common sainfoin)	Eukaryotic translation initiation factor 1A	Swiss-Prot	1.8645	VIPtranspos	53
MDP0000031416	Y2239_ARATH	Arabidopsis thaliana (Mouse-ear cress)	Probable LRR receptor-like serine/threonine-protein kinase At2g23950	Swiss-Prot			48
MDP0000031895	FBK8_ARATH	Arabidopsis thaliana (Mouse-ear cress)	F-box/kelch-repeat protein At1g22040	Swiss-Prot			60
MDP0000032171	AT1G09310.1	Arabidopsis thaliana	unknown protein	TAIR			81
MDP0000033287							78
MDP0000033325	AGD9_ARATH	Arabidopsis thaliana (Mouse-ear cress)	Probable ADP-ribosylation factor GTPase-activating protein AGD9	Swiss-Prot	1.13041	VIPtransneg	66
MDP0000033458	AT3G27030.1	Arabidopsis thaliana	unknown protein	TAIR			1
MDP0000033681	GCP4_ARATH	Arabidopsis thaliana (Mouse-ear cress)	Gamma-tubulin complex component 4 homolog	Swiss-Prot			5
MDP0000034109	RN170_DANRE	Danio rerio (Zebrafish) (Brachydanio rerio)	RING finger protein 170	Swiss-Prot			23
MDP0000034112	RN170_DANRE	Danio rerio (Zebrafish) (Brachydanio rerio)	RING finger protein 170	Swiss-Prot			52
MDP0000034165	LUP4_ARATH	Arabidopsis thaliana (Mouse-ear cress)	Beta-amyrin synthase	Swiss-Prot			44
MDP0000034168	U195A_ARATH	Arabidopsis thaliana (Mouse-ear cress)	UPF0195 protein At1g68310	Swiss-Prot			9
MDP0000034413	AGM1_ARATH	Arabidopsis thaliana (Mouse-ear cress)	Phosphoacetylglucosamine mutase	Swiss-Prot			41
MDP0000034798	Y5483_ARATH	Arabidopsis thaliana (Mouse-ear cress)	Uncharacterized GTP-binding protein At5g64813	Swiss-Prot			17
MDP0000035240	AT2G19880.1	Arabidopsis thaliana	ceramide glucosyltransferase, putative	TAIR			69
MDP0000035607	RHDF1_DANRE	Danio rerio (Zebrafish) (Brachydanio rerio)	Rhomboid family member 1	Swiss-Prot			70
MDP0000035633	B3GT2_ARATH	Arabidopsis thaliana (Mouse-ear cress)	Probable beta-1,3-galactosyltransferase 2	Swiss-Prot	1.32063	VIPtranspos	33
MDP0000035877	GPAT3_RAT	Rattus norvegicus (Rat)	Glycerol-3-phosphate acyltransferase 3	Swiss-Prot			58
MDP0000036030	TCPA_ARATH	Arabidopsis thaliana (Mouse-ear cress)	T-complex protein 1 subunit alpha	Swiss-Prot			17
MDP0000036086	PPCE_MOUSE	Mus musculus (Mouse)	Prolyl endopeptidase	Swiss-Prot			48
MDP0000036103	AP1S2_DICDI	Dictyostelium discoideum (Slime mold)	AP-1 complex subunit sigma-2	Swiss-Prot			12
MDP0000036388	RRP44_MOUSE	Mus musculus (Mouse)	Exosome complex exonuclease RRP44	Swiss-Prot			38
MDP0000036424	P2C42_ARATH	Arabidopsis thaliana (Mouse-ear cress)	Probable protein phosphatase 2C 42	Swiss-Prot			6
MDP0000037080	NCB5R_DICDI	Dictyostelium discoideum (Slime mold)	NADH-cytochrome b5 reductase 1	Swiss-Prot			62
MDP0000037251	MTDH_FRAAN	Fragaria ananassa (Strawberry)	Probable mannitol dehydrogenase	Swiss-Prot			27
MDP0000037573	RAD23_ORYSJ	Oryza sativa subsp. japonica (Rice)	Probable DNA repair protein RAD23	Swiss-Prot			83
MDP0000037814	ABAH4_ARATH	Arabidopsis thaliana (Mouse-ear cress)	Abscisic acid 8'-hydroxylase 4	Swiss-Prot			43
MDP0000037858	TRM2_ARATH	Arabidopsis thaliana (Mouse-ear cress)	Probable N(2),N(2)-dimethylguanosine tRNA methyltransferase 2	Swiss-Prot			13
MDP0000038094	PSBZ_OENEH	Oenothera elata subsp. hookeri (Hooker's evening primrose) (Oenothera hookeri)	Photosystem II reaction center protein Z	Swiss-Prot			74
MDP0000039464	UBAC2_CHICK	Gallus gallus (Chicken)	Ubiquitin-associated domain-containing protein 2	Swiss-Prot			34
MDP0000039653	ENO_NEOFR	Neocallimastix frontalis (Rumen fungus)	Enolase	Swiss-Prot			10
MDP0000039909	THIK2_ARATH	Arabidopsis thaliana (Mouse-ear cress)	3-ketoacyl-CoA thiolase 2, peroxisomal	Swiss-Prot			3
MDP0000040062	TMVRN_NICGU	Nicotiana glutinosa (Tobacco)	TMV resistance protein N	Swiss-Prot			52
MDP0000040083	TMVRN_NICGU	Nicotiana glutinosa (Tobacco)	TMV resistance protein N	Swiss-Prot			41
MDP0000041327	NHX2_ARATH	Arabidopsis thaliana (Mouse-ear cress)	Sodium/hydrogen exchanger 2	Swiss-Prot			58
MDP0000041328							23
MDP0000043189	ALA8_ARATH	Arabidopsis thaliana (Mouse-ear cress)	Putative phospholipid-transporting ATPase 8	Swiss-Prot	1.2992	VIPtransneg	49
MDP0000043338	PTBP3_ARATH	Arabidopsis thaliana (Mouse-ear cress)	Polypyrimidine tract-binding protein homolog 3	Swiss-Prot			42
MDP0000044099	AT3G54190.1	Arabidopsis thaliana	FUNCTIONS IN: molecular_function unknown; INVOLVED IN: biological_process unknown; EXPRESSED IN: 22 plant structures; EXPRESSED DURING: 13 growth stages; CONTAINS InterPro DOMAIN/s: WD40 repeat-like (InterPro:IPR011046); BEST Arabidopsis thaliana protein match is: unknown protein (TAIR:AT2G38630.1); Has 77 Blast hits to 77 proteins in 20 species: Archae - 0; Bacteria - 0; Metazoa - 0; Fungi - 0; …	TAIR			6
MDP0000044157	BRX1_XENLA	Xenopus laevis (African clawed frog)	Ribosome biogenesis protein BRX1 homolog	Swiss-Prot			13
MDP0000044356	DRP1E_ARATH	Arabidopsis thaliana (Mouse-ear cress)	Dynamin-related protein 1E	Swiss-Prot			47
MDP0000044392	RLA2_PARAR	Parthenium argentatum (Guayule rubber plant)	60S acidic ribosomal protein P2	Swiss-Prot			80
MDP0000044410	EF1A_SOYBN	Glycine max (Soybean) (Glycine hispida)	Elongation factor 1-alpha	Swiss-Prot			29
MDP0000044499	VILI4_ARATH	Arabidopsis thaliana (Mouse-ear cress)	Villin-4	Swiss-Prot			56
MDP0000044576	AT3G07640.1	Arabidopsis thaliana	unknown protein	TAIR			11
MDP0000044656	AT2G02510.1	Arabidopsis thaliana	unknown protein	TAIR	1.45074	VIPtranspos	2
MDP0000045232	AP4M1_BOVIN	Bos taurus (Bovine)	AP-4 complex subunit mu-1	Swiss-Prot			42
MDP0000045577	ADH_MALDO	Malus domestica (Apple) (Pyrus malus)	Alcohol dehydrogenase	Swiss-Prot			82
MDP0000045645	PMTB_ARATH	Arabidopsis thaliana (Mouse-ear cress)	Probable methyltransferase PMT11	Swiss-Prot			79
MDP0000045740	ALLN_ALLCE	Allium cepa (Onion)	Alliin lyase	Swiss-Prot			44
MDP0000046158	MO25N_ARATH	Arabidopsis thaliana (Mouse-ear cress)	Putative MO25-like protein At5g47540	Swiss-Prot			42
MDP0000046192	A115_TOBAC	Nicotiana tabacum (Common tobacco)	Auxin-induced protein PCNT115	Swiss-Prot	1.75659	VIPtranspos	33
MDP0000046392	PDF2_ARATH	Arabidopsis thaliana (Mouse-ear cress)	Homeobox-leucine zipper protein PROTODERMAL FACTOR 2	Swiss-Prot			16
MDP0000046497	2ABB_ARATH	Arabidopsis thaliana (Mouse-ear cress)	Serine/threonine protein phosphatase 2A 55 kDa regulatory subunit B beta isoform	Swiss-Prot			42
MDP0000047001	DJC13_HUMAN	Homo sapiens (Human)	DnaJ homolog subfamily C member 13	Swiss-Prot			56
MDP0000047696	P2C60_ORYSJ	Oryza sativa subsp. japonica (Rice)	Probable protein phosphatase 2C 60	Swiss-Prot			56
MDP0000049035	GLTB_SPIOL	Spinacia oleracea (Spinach)	Ferredoxin-dependent glutamate synthase, chloroplastic	Swiss-Prot			27
MDP0000049282	ZDH14_ARATH	Arabidopsis thaliana (Mouse-ear cress)	Probable S-acyltransferase At3g60800	Swiss-Prot			59
MDP0000049467	AF9_ASHGO	Ashbya gossypii (Yeast) (Eremothecium gossypii)	Protein AF-9 homolog	Swiss-Prot			69
MDP0000050048	PR1B3_ARATH	Arabidopsis thaliana (Mouse-ear cress)	PRA1 family protein B3	Swiss-Prot			28
MDP0000050524	S35E3_DANRE	Danio rerio (Zebrafish) (Brachydanio rerio)	Solute carrier family 35 member E3	Swiss-Prot			69
MDP0000050893	Y3627_ARATH	Arabidopsis thaliana (Mouse-ear cress)	VHS domain-containing protein At3g16270	Swiss-Prot			41
MDP0000051653	CTR1_ARATH	Arabidopsis thaliana (Mouse-ear cress)	Serine/threonine-protein kinase CTR1	Swiss-Prot			42
MDP0000051968	AMPN_ECOLI	Escherichia coli (strain K12)	Aminopeptidase N	Swiss-Prot			77
MDP0000052249							69
MDP0000052269	PHG1B_DICDI	Dictyostelium discoideum (Slime mold)	Putative phagocytic receptor 1b	Swiss-Prot			56
MDP0000052541	AT2G31340.1	Arabidopsis thaliana	emb1381 (embryo defective 1381)	TAIR			15
MDP0000052605	SRK2B_ARATH	Arabidopsis thaliana (Mouse-ear cress)	Serine/threonine-protein kinase SRK2B	Swiss-Prot			48
MDP0000052608	SRK2B_ARATH	Arabidopsis thaliana (Mouse-ear cress)	Serine/threonine-protein kinase SRK2B	Swiss-Prot			48
MDP0000052687	Y4958_ARATH	Arabidopsis thaliana (Mouse-ear cress)	Uncharacterized membrane protein At4g09580	Swiss-Prot			42
MDP0000052862	ANGLT_ROSHC	Rosa hybrid cultivar	Anthocyanidin 5,3-O-glucosyltransferase	Swiss-Prot			16
MDP0000053005	IFRH_ARATH	Arabidopsis thaliana (Mouse-ear cress)	Isoflavone reductase homolog P3	Swiss-Prot			48
MDP0000053169	UK114_MOUSE	Mus musculus (Mouse)	Ribonuclease UK114	Swiss-Prot			67
MDP0000053760	AT2G07706.1	Arabidopsis thaliana	unknown protein	TAIR			26
MDP0000053966	GDIA_BOVIN	Bos taurus (Bovine)	Rab GDP dissociation inhibitor alpha	Swiss-Prot			42
MDP0000054178	WAX2_ARATH	Arabidopsis thaliana (Mouse-ear cress)	Protein WAX2	Swiss-Prot			10
MDP0000054634	AT5G26770.1	Arabidopsis thaliana	unknown protein	TAIR			16
MDP0000054636	AL121_ARATH	Arabidopsis thaliana (Mouse-ear cress)	Delta-1-pyrroline-5-carboxylate dehydrogenase 12A1, mitochondrial	Swiss-Prot			58
MDP0000055078	ASD1_ARATH	Arabidopsis thaliana (Mouse-ear cress)	Alpha-L-arabinofuranosidase 1	Swiss-Prot			79
MDP0000055203	GLYM_ARATH	Arabidopsis thaliana (Mouse-ear cress)	Serine hydroxymethyltransferase, mitochondrial	Swiss-Prot			27
MDP0000055639	ACCH1_ARATH	Arabidopsis thaliana (Mouse-ear cress)	1-aminocyclopropane-1-carboxylate oxidase homolog 1	Swiss-Prot	1.0197	VIPtransneg	37
MDP0000055896	U497L_ARATH	Arabidopsis thaliana (Mouse-ear cress)	UPF0497 membrane protein At3g53850	Swiss-Prot			85
MDP0000056491	ZDH14_ARATH	Arabidopsis thaliana (Mouse-ear cress)	Probable S-acyltransferase At3g60800	Swiss-Prot			73
MDP0000056935	KIME_ARATH	Arabidopsis thaliana (Mouse-ear cress)	Mevalonate kinase	Swiss-Prot			27
MDP0000057919	CCD25_BOVIN	Bos taurus (Bovine)	Coiled-coil domain-containing protein 25	Swiss-Prot			32
MDP0000057960	GUF1_HUMAN	Homo sapiens (Human)	GTP-binding protein GUF1 homolog	Swiss-Prot			15
MDP0000058031	MTMR2_HUMAN	Homo sapiens (Human)	Myotubularin-related protein 2	Swiss-Prot			75
MDP0000058172	ARAE1_ARATH	Arabidopsis thaliana (Mouse-ear cress)	UDP-arabinose 4-epimerase 1	Swiss-Prot	1.18881	VIPtransneg	58
MDP0000058337	UFOG1_MANES	Manihot esculenta (Cassava) (Manioc)	Anthocyanidin 3-O-glucosyltransferase 1	Swiss-Prot	1.19694	VIPtranspos	55
MDP0000060056	CIPK8_ARATH	Arabidopsis thaliana (Mouse-ear cress)	CBL-interacting serine/threonine-protein kinase 8	Swiss-Prot			42
MDP0000060059	CIPK8_ARATH	Arabidopsis thaliana (Mouse-ear cress)	CBL-interacting serine/threonine-protein kinase 8	Swiss-Prot			42
MDP0000060836	YSL12_ORYSJ	Oryza sativa subsp. japonica (Rice)	Probable metal-nicotianamine transporter YSL12	Swiss-Prot			50
MDP0000060858	FYPP_PEA	Pisum sativum (Garden pea)	Phytochrome-associated serine/threonine protein phosphatase	Swiss-Prot			70
MDP0000060869	LUP4_ARATH	Arabidopsis thaliana (Mouse-ear cress)	Beta-amyrin synthase	Swiss-Prot			44
MDP0000060934	HHT1_ARATH	Arabidopsis thaliana (Mouse-ear cress)	Omega-hydroxypalmitate O-feruloyl transferase	Swiss-Prot			69
MDP0000060983	VA726_ARATH	Arabidopsis thaliana (Mouse-ear cress)	Putative vesicle-associated membrane protein 726	Swiss-Prot			16
MDP0000061263	COQ5_ARATH	Arabidopsis thaliana (Mouse-ear cress)	Ubiquinone biosynthesis methyltransferase COQ5, mitochondrial	Swiss-Prot			2
MDP0000061330	RPTOR_HUMAN	Homo sapiens (Human)	Regulatory-associated protein of mTOR	Swiss-Prot			41
MDP0000061332	RPTOR_HUMAN	Homo sapiens (Human)	Regulatory-associated protein of mTOR	Swiss-Prot			41
MDP0000061368	AHP1_ARATH	Arabidopsis thaliana (Mouse-ear cress)	Histidine-containing phosphotransfer protein 1	Swiss-Prot			5
MDP0000062066	GLUA_DICDI	Dictyostelium discoideum (Slime mold)	Lysosomal beta glucosidase	Swiss-Prot			60
MDP0000062070	BIOF_ALHEH	Alkalilimnicola ehrlichei (strain MLHE-1)	8-amino-7-oxononanoate synthase	Swiss-Prot			6
MDP0000062148	AT2G35820.1	Arabidopsis thaliana	unknown protein	TAIR			80
MDP0000062263	DFRA_DIACA	Dianthus caryophyllus (Carnation) (Clove pink)	Dihydroflavonol-4-reductase	Swiss-Prot			77
MDP0000062378	RL223_ARATH	Arabidopsis thaliana (Mouse-ear cress)	60S ribosomal protein L22-3	Swiss-Prot			22
MDP0000062802	TECR_DICDI	Dictyostelium discoideum (Slime mold)	Trans-2,3-enoyl-CoA reductase	Swiss-Prot			69
MDP0000064350	LPSB_RHIME	Rhizobium meliloti (Sinorhizobium meliloti)	Lipopolysaccharide core biosynthesis mannosyltransferase lpsB	Swiss-Prot			51
MDP0000064909	Y2317_ARATH	Arabidopsis thaliana (Mouse-ear cress)	Probable leucine-rich repeat receptor-like protein kinase At2g33170	Swiss-Prot			63
MDP0000065154	AT2G29050.1	Arabidopsis thaliana	ATRBL1 (Arabidopsis thaliana Rhomboid-like 1)	TAIR			70
MDP0000065186	SY121_ARATH	Arabidopsis thaliana (Mouse-ear cress)	Syntaxin-121	Swiss-Prot	1.78698	VIPtranspos	33
MDP0000065495	CSK2C_ARATH	Arabidopsis thaliana (Mouse-ear cress)	Casein kinase II subunit beta'	Swiss-Prot	1.2223	VIPtransneg	68
MDP0000065834	DHYS_ARATH	Arabidopsis thaliana (Mouse-ear cress)	Deoxyhypusine synthase	Swiss-Prot			72
MDP0000065895	GSTF3_ARATH	Arabidopsis thaliana (Mouse-ear cress)	Glutathione S-transferase ERD13	Swiss-Prot			44
MDP0000065975	SF3B2_HUMAN	Homo sapiens (Human)	Splicing factor 3B subunit 2	Swiss-Prot			75
MDP0000066888	SPX2_DANRE	Danio rerio (Zebrafish) (Brachydanio rerio)	Sugar phosphate exchanger 2	Swiss-Prot			86
MDP0000067245	S29A2_HUMAN	Homo sapiens (Human)	Equilibrative nucleoside transporter 2	Swiss-Prot			68
MDP0000067701	PPD_RAPSA	Raphanus sativus (Radish)	Pheophorbidase	Swiss-Prot			66
MDP0000067999	ILL4_ARATH	Arabidopsis thaliana (Mouse-ear cress)	IAA-amino acid hydrolase ILR1-like 4	Swiss-Prot			49
MDP0000068149	ADF2_PETHY	Petunia hybrida (Petunia)	Actin-depolymerizing factor 2	Swiss-Prot			82
MDP0000069202	PGMC_POPTN	Populus tremula (European aspen)	Phosphoglucomutase, cytoplasmic	Swiss-Prot			69
MDP0000069231	DRP1E_ARATH	Arabidopsis thaliana (Mouse-ear cress)	Dynamin-related protein 1E	Swiss-Prot			39
MDP0000069348	WAX2_ARATH	Arabidopsis thaliana (Mouse-ear cress)	Protein WAX2	Swiss-Prot	1.04141	VIPtransneg	20
MDP0000069412	AGT21_ARATH	Arabidopsis thaliana (Mouse-ear cress)	Alanine--glyoxylate aminotransferase 2 homolog 1, mitochondrial	Swiss-Prot			62
MDP0000069525	AGO1_ARATH	Arabidopsis thaliana (Mouse-ear cress)	Protein argonaute	Swiss-Prot			41
MDP0000069807	PPIL2_ARATH	Arabidopsis thaliana (Mouse-ear cress)	Peptidyl-prolyl cis-trans isomerase-like 2	Swiss-Prot			41
MDP0000070104	DER22_ARATH	Arabidopsis thaliana (Mouse-ear cress)	Derlin-2.2	Swiss-Prot			54
MDP0000070106	DER22_ARATH	Arabidopsis thaliana (Mouse-ear cress)	Derlin-2.2	Swiss-Prot			5
MDP0000070128	YIPL_SOLTU	Solanum tuberosum (Potato)	Protein yippee-like	Swiss-Prot			66
MDP0000071677	ANGT_GENTR	Gentiana triflora (Clustered gentian)	Anthocyanin 3'-O-beta-glucosyltransferase	Swiss-Prot	2.05371	VIPtranspos	33
MDP0000071829	S6PD_MALDO	Malus domestica (Apple) (Pyrus malus)	NADP-dependent D-sorbitol-6-phosphate dehydrogenase	Swiss-Prot			59
MDP0000072936	E134_MAIZE	Zea mays (Maize)	Endo-1,3	Swiss-Prot			16
MDP0000073044	MAOM_SOLTU	Solanum tuberosum (Potato)	NAD-dependent malic enzyme 62 kDa isoform, mitochondrial	Swiss-Prot			38
MDP0000073518							28
MDP0000073525							28
MDP0000073670	EXOC5_ARATH	Arabidopsis thaliana (Mouse-ear cress)	Exocyst complex component 5	Swiss-Prot	0.963361	VIPtransneg	42
MDP0000073810	CAPP1_SOYBN	Glycine max (Soybean) (Glycine hispida)	Phosphoenolpyruvate carboxylase, housekeeping isozyme	Swiss-Prot			14
MDP0000073873	SCP42_ARATH	Arabidopsis thaliana (Mouse-ear cress)	Serine carboxypeptidase-like 42	Swiss-Prot			14
MDP0000074103	RCD1_XENTR	Xenopus tropicalis (Western clawed frog) (Silurana tropicalis)	Cell differentiation protein RCD1 homolog	Swiss-Prot			76
MDP0000074417	KASC1_ARATH	Arabidopsis thaliana (Mouse-ear cress)	3-oxoacyl-[acyl-carrier-protein] synthase I, chloroplastic	Swiss-Prot			48
MDP0000074681	MYBJ_DICDI	Dictyostelium discoideum (Slime mold)	Myb-like protein J	Swiss-Prot			36
MDP0000074782	CYSKP_SPIOL	Spinacia oleracea (Spinach)	Cysteine synthase, chloroplastic/chromoplastic	Swiss-Prot			9
MDP0000075043	PHT17_ARATH	Arabidopsis thaliana (Mouse-ear cress)	Probable inorganic phosphate transporter 1-7	Swiss-Prot			7
MDP0000076511	ERGI3_DANRE	Danio rerio (Zebrafish) (Brachydanio rerio)	Endoplasmic reticulum-Golgi intermediate compartment protein 3	Swiss-Prot			36
MDP0000076609	VPS35_MOUSE	Mus musculus (Mouse)	Vacuolar protein sorting-associated protein 35	Swiss-Prot			82
MDP0000076881	ARI8_ARATH	Arabidopsis thaliana (Mouse-ear cress)	Probable E3 ubiquitin-protein ligase ARI8	Swiss-Prot			23
MDP0000077353	MTDH_FRAAN	Fragaria ananassa (Strawberry)	Probable mannitol dehydrogenase	Swiss-Prot	1.66865	VIPtranspos	33
MDP0000077392	WAX2_ARATH	Arabidopsis thaliana (Mouse-ear cress)	Protein WAX2	Swiss-Prot			10
MDP0000077460	DFRA_MALDO	Malus domestica (Apple) (Pyrus malus)	Bifunctional dihydroflavonol 4-reductase/flavanone 4-reductase	Swiss-Prot	1.07938	VIPtranspos	25
MDP0000077529	QOR1_ECOLI	Escherichia coli (strain K12)	Quinone oxidoreductase 1	Swiss-Prot			74
MDP0000077683	CANA_DROME	Drosophila melanogaster (Fruit fly)	Calpain-A	Swiss-Prot			77
MDP0000077736	ALE1_SCHPO	Schizosaccharomyces pombe (Fission yeast)	Lysophospholipid acyltransferase	Swiss-Prot			25
MDP0000077749	QKIL5_ARATH	Arabidopsis thaliana (Mouse-ear cress)	KH domain-containing protein At1g09660	Swiss-Prot			82
MDP0000077753	QKIL5_ARATH	Arabidopsis thaliana (Mouse-ear cress)	KH domain-containing protein At1g09660	Swiss-Prot			82
MDP0000078033	QKIL4_ARATH	Arabidopsis thaliana (Mouse-ear cress)	KH domain-containing protein At3g08620	Swiss-Prot			13
MDP0000080407	LAX2_MEDTR	Medicago truncatula (Barrel medic)	Auxin transporter-like protein 2	Swiss-Prot			38
MDP0000081005	LOX1_ARATH	Arabidopsis thaliana (Mouse-ear cress)	Lipoxygenase 1	Swiss-Prot	2.03609	VIPtranspos	2
MDP0000081043	DNJH_CUCSA	Cucumis sativus (Cucumber)	DnaJ protein homolog	Swiss-Prot			13
MDP0000082356	Y1727_DROME	Drosophila melanogaster (Fruit fly)	TBC1 domain family member CG11727	Swiss-Prot			82
MDP0000083035	FLUG_EMENI	Emericella nidulans (Aspergillus nidulans)	Protein fluG	Swiss-Prot	2.01259	VIPtranspos	55
MDP0000083486	VATC_ARATH	Arabidopsis thaliana (Mouse-ear cress)	V-type proton ATPase subunit C	Swiss-Prot	1.59353	VIPtransneg	68
MDP0000083546	CIP1_HUMAN	Homo sapiens (Human)	E3 ubiquitin-protein ligase CCNB1IP1	Swiss-Prot			27
MDP0000084184	OSB8_DICDI	Dictyostelium discoideum (Slime mold)	Oxysterol-binding protein 8	Swiss-Prot			60
MDP0000084203	VPE_CITSI	Citrus sinensis (Sweet orange)	Vacuolar-processing enzyme	Swiss-Prot			86
MDP0000084546	CAS1_ARATH	Arabidopsis thaliana (Mouse-ear cress)	Cycloartenol synthase	Swiss-Prot			54
MDP0000085531	RCE1_ARATH	Arabidopsis thaliana (Mouse-ear cress)	NEDD8-conjugating enzyme Ubc12	Swiss-Prot			21
MDP0000085889	FABD_MOUSE	Mus musculus (Mouse)	Malonyl-CoA-acyl carrier protein transacylase, mitochondrial	Swiss-Prot			25
MDP0000085893	FABD_MOUSE	Mus musculus (Mouse)	Malonyl-CoA-acyl carrier protein transacylase, mitochondrial	Swiss-Prot			25
MDP0000086296	CSLE1_ARATH	Arabidopsis thaliana (Mouse-ear cress)	Cellulose synthase-like protein E1	Swiss-Prot	1.72824	VIPtranspos	33
MDP0000086382	CDC23_ARATH	Arabidopsis thaliana (Mouse-ear cress)	Anaphase-promoting complex subunit 8	Swiss-Prot			86
MDP0000086480	SPTC2_HUMAN	Homo sapiens (Human)	Serine palmitoyltransferase 2	Swiss-Prot			59
MDP0000086517	SRK6_BRAOE	Brassica oleracea var. acephala (Flowering kale)	Putative serine/threonine-protein kinase receptor	Swiss-Prot			27
MDP0000086690	TTC7A_HUMAN	Homo sapiens (Human)	Tetratricopeptide repeat protein 7A	Swiss-Prot			61
MDP0000086882	TENA_CHICK	Gallus gallus (Chicken)	Tenascin	Swiss-Prot			9
MDP0000087056	ACOT9_MOUSE	Mus musculus (Mouse)	Acyl-coenzyme A thioesterase 9, mitochondrial	Swiss-Prot			38
MDP0000087507	RRP44_MOUSE	Mus musculus (Mouse)	Exosome complex exonuclease RRP44	Swiss-Prot			4
MDP0000087653	MCA1_ARATH	Arabidopsis thaliana (Mouse-ear cress)	Metacaspase-1	Swiss-Prot			14
MDP0000087841	UBQ14_ARATH	Arabidopsis thaliana (Mouse-ear cress)	Polyubiquitin 14	Swiss-Prot			64
MDP0000088036	ACBP4_ARATH	Arabidopsis thaliana (Mouse-ear cress)	Acyl-CoA-binding domain-containing protein 4	Swiss-Prot			68
MDP0000088105	MEX1_ARATH	Arabidopsis thaliana (Mouse-ear cress)	Maltose excess protein 1, chloroplastic	Swiss-Prot			20
MDP0000088156	KSG1_ARATH	Arabidopsis thaliana (Mouse-ear cress)	Shaggy-related protein kinase alpha	Swiss-Prot	1.44963	VIPtransneg	77
MDP0000088302	YDFC_SCHPO	Schizosaccharomyces pombe (Fission yeast)	Uncharacterized protein C17C9.12	Swiss-Prot			59
MDP0000088428	GRP10_BRANA	Brassica napus (Rape)	Glycine-rich RNA-binding protein 10	Swiss-Prot			8
MDP0000088431	MON1A_HUMAN	Homo sapiens (Human)	Vacuolar fusion protein MON1 homolog A	Swiss-Prot			23
MDP0000088540	SYP22_ARATH	Arabidopsis thaliana (Mouse-ear cress)	Syntaxin-22	Swiss-Prot	2.03621	VIPtransneg	84
MDP0000088633	SLPI_SCHPO	Schizosaccharomyces pombe (Fission yeast)	Uncharacterized protein slp1	Swiss-Prot			54
MDP0000088659	HPSE3_ARATH	Arabidopsis thaliana (Mouse-ear cress)	Heparanase-like protein 3	Swiss-Prot			9
MDP0000088788	ABHD6_MOUSE	Mus musculus (Mouse)	Monoacylglycerol lipase ABHD6	Swiss-Prot			17
MDP0000088811	GSO1_ARATH	Arabidopsis thaliana (Mouse-ear cress)	LRR receptor-like serine/threonine-protein kinase GSO1	Swiss-Prot			33
MDP0000088953	FB330_ARATH	Arabidopsis thaliana (Mouse-ear cress)	F-box protein At3g58530	Swiss-Prot			42
MDP0000089058	ODO1_DICDI	Dictyostelium discoideum (Slime mold)	2-oxoglutarate dehydrogenase, mitochondrial	Swiss-Prot			17
MDP0000089079	CHLD_PEA	Pisum sativum (Garden pea)	Magnesium-chelatase subunit chlD, chloroplastic	Swiss-Prot			20
MDP0000089124	LAX2_MEDTR	Medicago truncatula (Barrel medic)	Auxin transporter-like protein 2	Swiss-Prot			59
MDP0000089136	ULT1_ARATH	Arabidopsis thaliana (Mouse-ear cress)	Protein ULTRAPETALA 1	Swiss-Prot			63
MDP0000089368	RD23A_ARATH	Arabidopsis thaliana (Mouse-ear cress)	Putative DNA repair protein RAD23-1	Swiss-Prot			30
MDP0000089512	COBRA_ARATH	Arabidopsis thaliana (Mouse-ear cress)	Protein COBRA	Swiss-Prot			27
MDP0000089537	HDHD3_MOUSE	Mus musculus (Mouse)	Haloacid dehalogenase-like hydrolase domain-containing protein 3	Swiss-Prot			66
MDP0000090045	RAC3_ARATH	Arabidopsis thaliana (Mouse-ear cress)	Rac-like GTP-binding protein ARAC3	Swiss-Prot			71
MDP0000090107	AVP1_ARATH	Arabidopsis thaliana (Mouse-ear cress)	Pyrophosphate-energized vacuolar membrane proton pump 1	Swiss-Prot			17
MDP0000090198	AT1G43130.1	Arabidopsis thaliana	LCV2 (LIKE COV 2)	TAIR			40
MDP0000090205	MPU1_ARATH	Arabidopsis thaliana (Mouse-ear cress)	Mannose-P-dolichol utilization defect 1 protein homolog	Swiss-Prot			4
MDP0000090232	AT5G03345.1	Arabidopsis thaliana	FUNCTIONS IN: molecular_function unknown; INVOLVED IN: biological_process unknown; LOCATED IN: endomembrane system; EXPRESSED IN: 24 plant structures; EXPRESSED DURING: 15 growth stages; CONTAINS InterPro DOMAIN/s: Magnesium transporter (InterPro:IPR018937); Has 130 Blast hits to 130 proteins in 52 species: Archae - 0; Bacteria - 0; Metazoa - 98; Fungi - 0; Plants - 25; Viruses - 0; Other Eukaryo…	TAIR			57
MDP0000090281	IAA8_ARATH	Arabidopsis thaliana (Mouse-ear cress)	Auxin-responsive protein IAA8	Swiss-Prot			18
MDP0000090454	AT2G37940.1	Arabidopsis thaliana	FUNCTIONS IN: molecular_function unknown; INVOLVED IN: biological_process unknown; EXPRESSED IN: 22 plant structures; EXPRESSED DURING: 13 growth stages; BEST Arabidopsis thaliana protein match is: phosphatidic acid phosphatase-related / PAP2-related (TAIR:AT3G54020.1); Has 316 Blast hits to 316 proteins in 75 species: Archae - 0; Bacteria - 0; Metazoa - 213; Fungi - 0; Plants - 48; Viruses - 0; …	TAIR			34
MDP0000090732	LAC15_ARATH	Arabidopsis thaliana (Mouse-ear cress)	Laccase-15	Swiss-Prot			48
MDP0000091064	SUCA2_ARATH	Arabidopsis thaliana (Mouse-ear cress)	Succinyl-CoA ligase [GDP-forming] subunit alpha-2, mitochondrial	Swiss-Prot			28
MDP0000091346	UBXN7_PONAB	Pongo abelii (Sumatran orangutan)	UBX domain-containing protein 7	Swiss-Prot	1.4528	VIPtransneg	49
MDP0000091523	ACCH1_ARATH	Arabidopsis thaliana (Mouse-ear cress)	1-aminocyclopropane-1-carboxylate oxidase homolog 1	Swiss-Prot			8
MDP0000091544	ATK3_ARATH	Arabidopsis thaliana (Mouse-ear cress)	Kinesin-3	Swiss-Prot			63
MDP0000091547	ATK3_ARATH	Arabidopsis thaliana (Mouse-ear cress)	Kinesin-3	Swiss-Prot			63
MDP0000092033	UFOG1_MANES	Manihot esculenta (Cassava) (Manioc)	Anthocyanidin 3-O-glucosyltransferase 1	Swiss-Prot	1.62475	VIPtranspos	33
MDP0000092936	Y5458_ARATH	Arabidopsis thaliana (Mouse-ear cress)	Probable LRR receptor-like serine/threonine-protein kinase At5g45840	Swiss-Prot			21
MDP0000092978	LMD2A_DICDI	Dictyostelium discoideum (Slime mold)	LMBR1 domain-containing protein 2 homolog A	Swiss-Prot			86
MDP0000092987	AT5G43750.1	Arabidopsis thaliana	unknown protein	TAIR	1.41554	VIPtransneg	84
MDP0000093883	RN141_CHICK	Gallus gallus (Chicken)	RING finger protein 141	Swiss-Prot			69
MDP0000093920	UK114_MOUSE	Mus musculus (Mouse)	Ribonuclease UK114	Swiss-Prot			67
MDP0000093999	S22AL_MOUSE	Mus musculus (Mouse)	Solute carrier family 22 member 21	Swiss-Prot			40
MDP0000094058	AB15G_ARATH	Arabidopsis thaliana (Mouse-ear cress)	ABC transporter G family member 15	Swiss-Prot			20
MDP0000094255	TBA_PRUDU	Prunus dulcis (Almond) (Prunus amygdalus)	Tubulin alpha chain	Swiss-Prot	1.49119	VIPtransneg	16
MDP0000094595	CAN9_MOUSE	Mus musculus (Mouse)	Calpain-9	Swiss-Prot			77
MDP0000094767	COBRA_ARATH	Arabidopsis thaliana (Mouse-ear cress)	Protein COBRA	Swiss-Prot			27
MDP0000094804	PMTT_ARATH	Arabidopsis thaliana (Mouse-ear cress)	Probable pectin methyltransferase QUA2	Swiss-Prot			79
MDP0000094843	RPAP3_HUMAN	Homo sapiens (Human)	RNA polymerase II-associated protein 3	Swiss-Prot			79
MDP0000094941	TMM19_PONAB	Pongo abelii (Sumatran orangutan)	Transmembrane protein 19	Swiss-Prot			49
MDP0000095013	YAB9_SCHPO	Schizosaccharomyces pombe (Fission yeast)	Uncharacterized membrane protein C2G11.09	Swiss-Prot			78
MDP0000095336	SPZX_ARATH	Arabidopsis thaliana (Mouse-ear cress)	Serpin-ZX	Swiss-Prot	1.59987	VIPtransneg	84
MDP0000095375	CSK2E_ARATH	Arabidopsis thaliana (Mouse-ear cress)	Putative casein kinase II subunit beta-4	Swiss-Prot			17
MDP0000095410	KC1D_ARATH	Arabidopsis thaliana (Mouse-ear cress)	Casein kinase I isoform delta-like	Swiss-Prot			36
MDP0000095481	AT1G56560.1	Arabidopsis thaliana	beta-fructofuranosidase, putative / invertase, putative / saccharase, putative / beta-fructosidase, putative	TAIR			48
MDP0000095486	Y1689_ARATH	Arabidopsis thaliana (Mouse-ear cress)	Uncharacterized membrane protein At1g06890	Swiss-Prot			34
MDP0000095488	Y1689_ARATH	Arabidopsis thaliana (Mouse-ear cress)	Uncharacterized membrane protein At1g06890	Swiss-Prot			66
MDP0000095562	AT4G08540.1	Arabidopsis thaliana	unknown protein	TAIR			52
MDP0000095637	SSG1_ANTMA	Antirrhinum majus (Garden snapdragon)	Granule-bound starch synthase 1, chloroplastic/amyloplastic	Swiss-Prot			27
MDP0000096099	YCF4_GOSHI	Gossypium hirsutum (Upland cotton) (Gossypium mexicanum)	Photosystem I assembly protein ycf4	Swiss-Prot			26
MDP0000096208	ASNS_ASPOF	Asparagus officinalis (Garden asparagus)	Asparagine synthetase [glutamine-hydrolyzing]	Swiss-Prot			27
MDP0000096349	GSTF_HYOMU	Hyoscyamus muticus (Egyptian henbane)	Glutathione S-transferase	Swiss-Prot	1.55629	VIPtranspos	2
MDP0000096923	CNGT2_ARATH	Arabidopsis thaliana (Mouse-ear cress)	Cytokinin-N-glucosyltransferase 2	Swiss-Prot			50
MDP0000097240	MUG71_SCHPO	Schizosaccharomyces pombe (Fission yeast)	Meiotically up-regulated gene 71 protein	Swiss-Prot			77
MDP0000097759	AT3G11100.1	Arabidopsis thaliana	transcription factor	TAIR			84
MDP0000097845	ALG14_RAT	Rattus norvegicus (Rat)	UDP-N-acetylglucosamine transferase subunit ALG14 homolog	Swiss-Prot			27
MDP0000101302	IKU2_ARATH	Arabidopsis thaliana (Mouse-ear cress)	Receptor-like protein kinase HAIKU2	Swiss-Prot			9
MDP0000101718	EFP_BRASO	Bradyrhizobium sp. (strain ORS278)	Elongation factor P	Swiss-Prot			72
MDP0000103097	WD82B_XENLA	Xenopus laevis (African clawed frog)	WD repeat-containing protein 82-B	Swiss-Prot			58
MDP0000103621	MAL11_MALDO	Malus domestica (Apple) (Pyrus malus)	Major allergen Mal d 1	Swiss-Prot			39
MDP0000103627	MAL11_MALDO	Malus domestica (Apple) (Pyrus malus)	Major allergen Mal d 1	Swiss-Prot			39
MDP0000104111	TBB6_GOSHI	Gossypium hirsutum (Upland cotton) (Gossypium mexicanum)	Tubulin beta-6 chain	Swiss-Prot	1.13811	VIPtransneg	24
MDP0000106455	B3GT2_ARATH	Arabidopsis thaliana (Mouse-ear cress)	Probable beta-1,3-galactosyltransferase 2	Swiss-Prot			29
MDP0000107676	AROK_ARATH	Arabidopsis thaliana (Mouse-ear cress)	Shikimate kinase, chloroplastic	Swiss-Prot			63
MDP0000108646	KPK1_PHAVU	Phaseolus vulgaris (Kidney bean) (French bean)	Protein kinase PVPK-1	Swiss-Prot			21
MDP0000112687	AT1G63830.3	Arabidopsis thaliana	N/A	TAIR			60
MDP0000112940	RRS1_ARATH	Arabidopsis thaliana (Mouse-ear cress)	Ribosome biogenesis regulatory protein homolog	Swiss-Prot			16
MDP0000113336	SRG1_ARATH	Arabidopsis thaliana (Mouse-ear cress)	Protein SRG1	Swiss-Prot	0.997374	VIPtranspos	33
MDP0000114901	Y3475_ARATH	Arabidopsis thaliana (Mouse-ear cress)	Probable LRR receptor-like serine/threonine-protein kinase At3g47570	Swiss-Prot			20
MDP0000116244	MAL12_MALDO	Malus domestica (Apple) (Pyrus malus)	Major allergen Mal d 1	Swiss-Prot			14
MDP0000116543	DI194_ARATH	Arabidopsis thaliana (Mouse-ear cress)	Protein DEHYDRATION-INDUCED 19 homolog 4	Swiss-Prot			49
MDP0000116595	RNZN_ARATH	Arabidopsis thaliana (Mouse-ear cress)	Nuclear ribonuclease Z	Swiss-Prot			15
MDP0000118762	AT5G36930.2	Arabidopsis thaliana	disease resistance protein (TIR-NBS-LRR class), putative	TAIR			59
MDP0000118766	UMEC_ARMRU	Armoracia rusticana (Horseradish) (Armoracia laphatifolia)	Umecyanin	Swiss-Prot			22
MDP0000118769	A5AQE0_VITVI	Vitis vinifera (Grape)	Putative uncharacterized protein	TrEMBL			58
MDP0000118774	AT5G48470.1	Arabidopsis thaliana	unknown protein	TAIR			13
MDP0000118786	WIT1_ARATH	Arabidopsis thaliana (Mouse-ear cress)	WPP domain-interacting tail-anchored protein 1	Swiss-Prot			5
MDP0000118790	CP74_LINUS	Linum usitatissimum (Flax) (Linseed)	Allene oxide synthase, chloroplastic	Swiss-Prot	1.11027	VIPtranspos	55
MDP0000118804	GLGA2_METCA	Methylococcus capsulatus	Glycogen synthase 2	Swiss-Prot			41
MDP0000118810	WRK71_ARATH	Arabidopsis thaliana (Mouse-ear cress)	Probable WRKY transcription factor 71	Swiss-Prot			50
MDP0000118814	Y1461_ARATH	Arabidopsis thaliana (Mouse-ear cress)	Probable serine/threonine-protein kinase At1g54610	Swiss-Prot			64
MDP0000118824	FTSH1_SYNY3	Synechocystis sp. (strain PCC 6803)	Cell division protease ftsH homolog 1	Swiss-Prot			77
MDP0000118826	Y4193_ARATH	Arabidopsis thaliana (Mouse-ear cress)	Uncharacterized protein At4g10930	Swiss-Prot			66
MDP0000118831							1
MDP0000118849	PP1R8_MOUSE	Mus musculus (Mouse)	Nuclear inhibitor of protein phosphatase 1	Swiss-Prot			65
MDP0000118858	Y1561_ARATH	Arabidopsis thaliana (Mouse-ear cress)	Probable LRR receptor-like serine/threonine-protein kinase At1g56130	Swiss-Prot			15
MDP0000118868	BIP2_MAIZE	Zea mays (Maize)	Luminal-binding protein 2	Swiss-Prot			54
MDP0000118897	ZFNL_PEA	Pisum sativum (Garden pea)	Zinc finger CCCH domain-containing protein ZFN-like	Swiss-Prot			54
MDP0000118899	AT1G07310.1	Arabidopsis thaliana	C2 domain-containing protein	TAIR			28
MDP0000118904	UGPI5_ARATH	Arabidopsis thaliana (Mouse-ear cress)	Uncharacterized GPI-anchored protein At1g27950	Swiss-Prot			16
MDP0000118921	DRP3B_ARATH	Arabidopsis thaliana (Mouse-ear cress)	Dynamin-related protein 3B	Swiss-Prot			41
MDP0000118922	DRP3A_ARATH	Arabidopsis thaliana (Mouse-ear cress)	Dynamin-related protein 3A	Swiss-Prot			64
MDP0000118941	SPTC1_DICDI	Dictyostelium discoideum (Slime mold)	Serine palmitoyltransferase 1	Swiss-Prot			7
MDP0000118943	C16B1_PICSI	Picea sitchensis (Sitka spruce)	Cytochrome P450 716B1	Swiss-Prot			60
MDP0000118955	RS17_SYMTH	Symbiobacterium thermophilum	30S ribosomal protein S17	Swiss-Prot			26
MDP0000118961	CRK25_ARATH	Arabidopsis thaliana (Mouse-ear cress)	Cysteine-rich receptor-like protein kinase 25	Swiss-Prot			44
MDP0000118987	ISOA3_ARATH	Arabidopsis thaliana (Mouse-ear cress)	Isoamylase 3, chloroplastic	Swiss-Prot			63
MDP0000118988	F91A1_MOUSE	Mus musculus (Mouse)	Protein FAM91A1	Swiss-Prot			71
MDP0000119010	DUS4_HUMAN	Homo sapiens (Human)	Dual specificity protein phosphatase 4	Swiss-Prot	1.12305	VIPtranspos	33
MDP0000119014	AFC2_ARATH	Arabidopsis thaliana (Mouse-ear cress)	Serine/threonine-protein kinase AFC2	Swiss-Prot			23
MDP0000119015	C71BY_ARATH	Arabidopsis thaliana (Mouse-ear cress)	Cytochrome P450 71B37	Swiss-Prot	1.60859	VIPtranspos	33
MDP0000119032	AT3G20270.3	Arabidopsis thaliana	N/A	TAIR			47
MDP0000119034	AT1G65020.1	Arabidopsis thaliana	FUNCTIONS IN: molecular_function unknown; INVOLVED IN: biological_process unknown; LOCATED IN: endoplasmic reticulum, plasma membrane; EXPRESSED IN: 23 plant structures; EXPRESSED DURING: 13 growth stages; CONTAINS InterPro DOMAIN/s: NERD (InterPro:IPR011528); Has 53 Blast hits to 53 proteins in 19 species: Archae - 0; Bacteria - 18; Metazoa - 9; Fungi - 0; Plants - 19; Viruses - 0; Other Eukaryo…	TAIR			21
MDP0000119035	DFRA_MALDO	Malus domestica (Apple) (Pyrus malus)	Bifunctional dihydroflavonol 4-reductase/flavanone 4-reductase	Swiss-Prot			9
MDP0000119062	Y1491_ARATH	Arabidopsis thaliana (Mouse-ear cress)	DUF246 domain-containing protein At1g04910	Swiss-Prot			63
MDP0000119063	PHYD1_DICDI	Dictyostelium discoideum (Slime mold)	Phytanoyl-CoA dioxygenase domain-containing protein 1 homolog	Swiss-Prot			65
MDP0000119066	F119A_HUMAN	Homo sapiens (Human)	Protein FAM119A	Swiss-Prot			68
MDP0000119068	ODP2_RICBR	Rickettsia bellii (strain RML369-C)	Dihydrolipoyllysine-residue acetyltransferase component of pyruvate dehydrogenase complex	Swiss-Prot			43
MDP0000119071	GDC_BOVIN	Bos taurus (Bovine)	Graves disease carrier protein	Swiss-Prot			43
MDP0000119076	WAXS3_ARATH	Arabidopsis thaliana (Mouse-ear cress)	Probable long-chain-alcohol O-fatty-acyltransferase 3	Swiss-Prot			29
MDP0000119080	AT5G48470.1	Arabidopsis thaliana	unknown protein	TAIR			13
MDP0000119090	FTSH_CYACA	Cyanidium caldarium	Cell division protease ftsH homolog	Swiss-Prot			27
MDP0000119091	SIS3_ARATH	Arabidopsis thaliana (Mouse-ear cress)	E3 ubiquitin-protein ligase SIS3	Swiss-Prot			58
MDP0000119092	TRP3_ARATH	Arabidopsis thaliana (Mouse-ear cress)	Telomere repeat-binding protein 3	Swiss-Prot			44
MDP0000119093	SCL9_ARATH	Arabidopsis thaliana (Mouse-ear cress)	Scarecrow-like protein 9	Swiss-Prot			41
MDP0000119104	AT4G08310.1	Arabidopsis thaliana	unknown protein	TAIR			20
MDP0000119110	QKIL3_ARATH	Arabidopsis thaliana (Mouse-ear cress)	KH domain-containing protein At2g38610	Swiss-Prot			49
MDP0000119129	FKB12_VICFA	Vicia faba (Broad bean)	Peptidyl-prolyl isomerase FKBP12	Swiss-Prot			65
MDP0000119139							25
MDP0000119140	GPTC1_HUMAN	Homo sapiens (Human)	G patch domain-containing protein 1	Swiss-Prot			77
MDP0000119148	C86B1_ARATH	Arabidopsis thaliana (Mouse-ear cress)	Cytochrome P450 86B1	Swiss-Prot	1.62885	VIPtransneg	68
MDP0000119181	ARP5_ARATH	Arabidopsis thaliana (Mouse-ear cress)	Actin-related protein 5	Swiss-Prot			16
MDP0000119183	RLME_DESAA	Desulfatibacillum alkenivorans (strain AK-01)	Ribosomal RNA large subunit methyltransferase E	Swiss-Prot			13
MDP0000119184	TRP4_ARATH	Arabidopsis thaliana (Mouse-ear cress)	Telomere repeat-binding protein 4	Swiss-Prot			63
MDP0000119199	HFA6B_ARATH	Arabidopsis thaliana (Mouse-ear cress)	Heat stress transcription factor A-6b	Swiss-Prot	1.00018	VIPtranspos	7
MDP0000119204	EF118_ARATH	Arabidopsis thaliana (Mouse-ear cress)	Ethylene-responsive transcription factor ERF118	Swiss-Prot			40
MDP0000119209	AT1G10522.2	Arabidopsis thaliana	unknown protein	TAIR			22
MDP0000119220	Y4523_ARATH	Arabidopsis thaliana (Mouse-ear cress)	Probable serine/threonine-protein kinase At4g35230	Swiss-Prot			18
MDP0000119222	MT2_MALDO	Malus domestica (Apple) (Pyrus malus)	Metallothionein-like protein type 2	Swiss-Prot			80
MDP0000119229	UGPI6_ARATH	Arabidopsis thaliana (Mouse-ear cress)	Uncharacterized GPI-anchored protein At1g61900	Swiss-Prot			25
MDP0000119237	PBS1_ARATH	Arabidopsis thaliana (Mouse-ear cress)	Serine/threonine-protein kinase PBS1	Swiss-Prot			1
MDP0000119248	BBR_ARATH	Arabidopsis thaliana (Mouse-ear cress)	E3 ubiquitin ligase BIG BROTHER-related	Swiss-Prot			6
MDP0000119262	EST_HEVBR	Hevea brasiliensis (Para rubber tree)	Esterase	Swiss-Prot			33
MDP0000119275	VAR3_ARATH	Arabidopsis thaliana (Mouse-ear cress)	Zinc finger protein VAR3, chloroplastic	Swiss-Prot			77
MDP0000119284	Y1154_ARATH	Arabidopsis thaliana (Mouse-ear cress)	Probable serine/threonine-protein kinase At1g01540	Swiss-Prot			47
MDP0000119296	TPIS_ARATH	Arabidopsis thaliana (Mouse-ear cress)	Triosephosphate isomerase, cytosolic	Swiss-Prot			70
MDP0000119299	AGD14_ARATH	Arabidopsis thaliana (Mouse-ear cress)	Probable ADP-ribosylation factor GTPase-activating protein AGD14	Swiss-Prot			77
MDP0000119308	CYPH_SCHPO	Schizosaccharomyces pombe (Fission yeast)	Peptidyl-prolyl cis-trans isomerase	Swiss-Prot			28
MDP0000119330	JI23_HORVU	Hordeum vulgare (Barley)	23 kDa jasmonate-induced protein	Swiss-Prot			48
MDP0000119344	C71BX_ARATH	Arabidopsis thaliana (Mouse-ear cress)	Cytochrome P450 71B36	Swiss-Prot	1.78129	VIPtranspos	33
MDP0000119345	PP272_ARATH	Arabidopsis thaliana (Mouse-ear cress)	Pentatricopeptide repeat-containing protein At3g49170, chloroplastic	Swiss-Prot			34
MDP0000119360	AT5G60580.4	Arabidopsis thaliana	zinc finger (C3HC4-type RING finger) family protein	TAIR			63
MDP0000119361	WRK19_ARATH	Arabidopsis thaliana (Mouse-ear cress)	Probable WRKY transcription factor 19	Swiss-Prot			62
MDP0000119364	MECR_ARATH	Arabidopsis thaliana (Mouse-ear cress)	Probable trans-2-enoyl-CoA reductase, mitochondrial	Swiss-Prot			18
MDP0000119385	CY561_MOUSE	Mus musculus (Mouse)	Cytochrome b561	Swiss-Prot			39
MDP0000119387	TT12_ARATH	Arabidopsis thaliana (Mouse-ear cress)	Protein TRANSPARENT TESTA 12	Swiss-Prot	1.14322	VIPtransneg	49
MDP0000119402	YCF39_CYAPA	Cyanophora paradoxa	Uncharacterized protein ycf39	Swiss-Prot			16
MDP0000119406	EPM2A_RAT	Rattus norvegicus (Rat)	Laforin	Swiss-Prot			54
MDP0000119414	GLUA_DICDI	Dictyostelium discoideum (Slime mold)	Lysosomal beta glucosidase	Swiss-Prot			60
MDP0000119425	AT5G63550.2	Arabidopsis thaliana	EXPRESSED IN: guard cell; CONTAINS InterPro DOMAIN/s: DEK, C-terminal (InterPro:IPR014876); BEST Arabidopsis thaliana protein match is: unknown protein (TAIR:AT3G48710.1).	TAIR			86
MDP0000119427	TSJT1_TOBAC	Nicotiana tabacum (Common tobacco)	Stem-specific protein TSJT1	Swiss-Prot			36
MDP0000119431	AT5G24460.1	Arabidopsis thaliana	unknown protein	TAIR			57
MDP0000119432	MLO1_ARATH	Arabidopsis thaliana (Mouse-ear cress)	MLO-like protein 1	Swiss-Prot			49
MDP0000119433	MLO1_ARATH	Arabidopsis thaliana (Mouse-ear cress)	MLO-like protein 1	Swiss-Prot	1.14113	VIPtransneg	49
MDP0000119443	FKB15_VICFA	Vicia faba (Broad bean)	FK506-binding protein 2	Swiss-Prot			57
MDP0000119452	MOGS_HUMAN	Homo sapiens (Human)	Mannosyl-oligosaccharide glucosidase	Swiss-Prot			38
MDP0000119457	CDPK8_ARATH	Arabidopsis thaliana (Mouse-ear cress)	Calcium-dependent protein kinase 8	Swiss-Prot			13
MDP0000119458	SPL6_ARATH	Arabidopsis thaliana (Mouse-ear cress)	Squamosa promoter-binding-like protein 6	Swiss-Prot			54
MDP0000119459	AB20I_ARATH	Arabidopsis thaliana (Mouse-ear cress)	ABC transporter I family member 20	Swiss-Prot			14
MDP0000119464	LPAT4_ARATH	Arabidopsis thaliana (Mouse-ear cress)	Probable 1-acyl-sn-glycerol-3-phosphate acyltransferase 4	Swiss-Prot			78
MDP0000119476	SPY_ARATH	Arabidopsis thaliana (Mouse-ear cress)	Probable UDP-N-acetylglucosamine--peptide N-acetylglucosaminyltransferase SPINDLY	Swiss-Prot			23
MDP0000119480	MUTS_LACJO	Lactobacillus johnsonii	DNA mismatch repair protein mutS	Swiss-Prot			77
MDP0000119485	CDSA_SYNY3	Synechocystis sp. (strain PCC 6803)	Phosphatidate cytidylyltransferase	Swiss-Prot			47
MDP0000119499	SEC_ARATH	Arabidopsis thaliana (Mouse-ear cress)	Probable UDP-N-acetylglucosamine--peptide N-acetylglucosaminyltransferase SEC	Swiss-Prot	1.07602	VIPtransneg	23
MDP0000119500							26
MDP0000119504	POPTR_0001s40360.1	Populus trichocarpa	N/A	Poplar			52
MDP0000119506	CASTO_LOTJA	Lotus japonicus	Ion channel CASTOR	Swiss-Prot			20
MDP0000119512	NPC1_PIG	Sus scrofa (Pig)	Niemann-Pick C1 protein	Swiss-Prot	1.24556	VIPtranspos	2
MDP0000119517	PRU1_PRUAR	Prunus armeniaca (Apricot)	Major allergen Pru ar 1	Swiss-Prot			27
MDP0000119523	AT2G16530.2	Arabidopsis thaliana	3-oxo-5-alpha-steroid 4-dehydrogenase family protein / steroid 5-alpha-reductase family protein	TAIR	1.10357	VIPtransneg	76
MDP0000119526	AT5G14540.1	Arabidopsis thaliana	proline-rich family protein	TAIR			18
MDP0000119546	YCF20_PORYE	Porphyra yezoensis	Uncharacterized protein ycf20	Swiss-Prot			34
MDP0000119547	CNBL3_ARATH	Arabidopsis thaliana (Mouse-ear cress)	Calcineurin B-like protein 3	Swiss-Prot	1.14562	VIPtransneg	68
MDP0000119550	AT1G15215.3	Arabidopsis thaliana	FUNCTIONS IN: molecular_function unknown; INVOLVED IN: biological_process unknown; LOCATED IN: cellular_component unknown; BEST Arabidopsis thaliana protein match is: sequence-specific DNA binding / transcription factor (TAIR:AT3G18380.2); Has 41 Blast hits to 40 proteins in 9 species: Archae - 0; Bacteria - 0; Metazoa - 0; Fungi - 0; Plants - 41; Viruses - 0; Other Eukaryotes - 0 (source: NCBI B…	TAIR			69
MDP0000119551	CKI2_SCHPO	Schizosaccharomyces pombe (Fission yeast)	Casein kinase I homolog 2	Swiss-Prot			41
MDP0000119568	CLAP1_XENLA	Xenopus laevis (African clawed frog)	CLIP-associating protein 1	Swiss-Prot	1.14848	VIPtransneg	66
MDP0000119580	GDL22_ARATH	Arabidopsis thaliana (Mouse-ear cress)	GDSL esterase/lipase At1g54790	Swiss-Prot	1.16858	VIPtransneg	16
MDP0000119590	WRK28_ARATH	Arabidopsis thaliana (Mouse-ear cress)	Probable WRKY transcription factor 28	Swiss-Prot	1.28992	VIPtranspos	7
MDP0000119593	Y8111_DICDI	Dictyostelium discoideum (Slime mold)	DNA-binding protein DDB_G0278111	Swiss-Prot			65
MDP0000119597	UBQL1_RAT	Rattus norvegicus (Rat)	Ubiquilin-1	Swiss-Prot			64
MDP0000119598	B9SMC9_RICCO	Ricinus communis (Castor bean)	Putative uncharacterized protein	TrEMBL	1.65487	VIPtransneg	71
MDP0000119600	AT2G45760.1	Arabidopsis thaliana	BAP2 (BON ASSOCIATION PROTEIN 2)	TAIR	1.79308	VIPtranspos	33
MDP0000119629	AGO7_ORYSJ	Oryza sativa subsp. japonica (Rice)	Protein argonaute 7	Swiss-Prot			73
MDP0000119630	ASNS1_LOTJA	Lotus japonicus	Asparagine synthetase [glutamine-hydrolyzing] 1	Swiss-Prot			27
MDP0000119634	DYR_SCHPO	Schizosaccharomyces pombe (Fission yeast)	Dihydrofolate reductase	Swiss-Prot	1.88426	VIPtranspos	2
MDP0000119637	TPIS_ARATH	Arabidopsis thaliana (Mouse-ear cress)	Triosephosphate isomerase, cytosolic	Swiss-Prot			70
MDP0000119642	AT1G27430.1	Arabidopsis thaliana	GYF domain-containing protein	TAIR			77
MDP0000119645	RPR1B_MOUSE	Mus musculus (Mouse)	Regulation of nuclear pre-mRNA domain-containing protein 1B	Swiss-Prot			46
MDP0000119665	AT2G14680.3	Arabidopsis thaliana	N/A	TAIR			56
MDP0000119667	R35A3_ARATH	Arabidopsis thaliana (Mouse-ear cress)	60S ribosomal protein L35a-3	Swiss-Prot			37
MDP0000119676	NDUAD_HUMAN	Homo sapiens (Human)	NADH dehydrogenase [ubiquinone] 1 alpha subcomplex subunit 13	Swiss-Prot			50
MDP0000119678	AX6B_SOYBN	Glycine max (Soybean) (Glycine hispida)	Auxin-induced protein 6B	Swiss-Prot			38
MDP0000119680	AT1G30260.1	Arabidopsis thaliana	FUNCTIONS IN: molecular_function unknown; INVOLVED IN: response to cytokinin stimulus; EXPRESSED IN: 18 plant structures; EXPRESSED DURING: 10 growth stages; BEST Arabidopsis thaliana protein match is: galactosyltransferase family protein (TAIR:AT4G21060.1); Has 16 Blast hits to 16 proteins in 5 species: Archae - 0; Bacteria - 0; Metazoa - 0; Fungi - 0; Plants - 16; Viruses - 0; Other Eukaryotes …	TAIR			86
MDP0000119699	NOVA1_RAT	Rattus norvegicus (Rat)	RNA-binding protein Nova-1	Swiss-Prot			17
MDP0000119707	BSL3_ARATH	Arabidopsis thaliana (Mouse-ear cress)	Serine/threonine-protein phosphatase BSL3	Swiss-Prot			75
MDP0000119714	OEP80_ARATH	Arabidopsis thaliana (Mouse-ear cress)	Outer envelope protein of 80 kDa, chloroplastic	Swiss-Prot			85
MDP0000119720	MED12_DICDI	Dictyostelium discoideum (Slime mold)	Putative mediator of RNA polymerase II transcription subunit 12	Swiss-Prot			64
MDP0000119722	HIBC8_ARATH	Arabidopsis thaliana (Mouse-ear cress)	3-hydroxyisobutyryl-CoA hydrolase-like protein 5	Swiss-Prot			63
MDP0000119725	MYBP_MAIZE	Zea mays (Maize)	Myb-related protein P	Swiss-Prot			29
MDP0000119726	COQ9_XENTR	Xenopus tropicalis (Western clawed frog) (Silurana tropicalis)	Ubiquinone biosynthesis protein COQ9, mitochondrial	Swiss-Prot	1.05366	VIPtransneg	16
MDP0000119727	ADPPT_RAT	Rattus norvegicus (Rat)	L-aminoadipate-semialdehyde dehydrogenase-phosphopantetheinyl transferase	Swiss-Prot	0.983524	VIPtransneg	68
MDP0000119737	U497J_ARATH	Arabidopsis thaliana (Mouse-ear cress)	UPF0497 membrane protein At3g23200	Swiss-Prot			85
MDP0000119738	AT3G08670.1	Arabidopsis thaliana	unknown protein	TAIR			74
MDP0000119748	ISOA3_ARATH	Arabidopsis thaliana (Mouse-ear cress)	Isoamylase 3, chloroplastic	Swiss-Prot			63
MDP0000119754	OPR2_ARATH	Arabidopsis thaliana (Mouse-ear cress)	12-oxophytodienoate reductase 2	Swiss-Prot	1.36119	VIPtranspos	55
MDP0000119756	OPR2_ARATH	Arabidopsis thaliana (Mouse-ear cress)	12-oxophytodienoate reductase 2	Swiss-Prot	1.12004	VIPtranspos	55
MDP0000119767	SVKA_DICDI	Dictyostelium discoideum (Slime mold)	Serine/threonine-protein kinase svkA	Swiss-Prot			63
MDP0000119779	AIFM2_TAEGU	Taeniopygia guttata (Zebra finch) (Poephila guttata)	Apoptosis-inducing factor 2	Swiss-Prot			6
MDP0000119793	CAHC_TOBAC	Nicotiana tabacum (Common tobacco)	Carbonic anhydrase, chloroplastic	Swiss-Prot			50
MDP0000119794	AMSH2_ARATH	Arabidopsis thaliana (Mouse-ear cress)	AMSH-like ubiquitin thiolesterase 2	Swiss-Prot			63
MDP0000119800	RBPS2_MOUSE	Mus musculus (Mouse)	RNA-binding protein with multiple splicing 2	Swiss-Prot			40
MDP0000119809	AT1G05870.4	Arabidopsis thaliana	N/A	TAIR			69
MDP0000119811	INT1_ARATH	Arabidopsis thaliana (Mouse-ear cress)	Probable inositol transporter 1	Swiss-Prot			6
MDP0000119812	AVT1_YEAST	Saccharomyces cerevisiae (Baker's yeast)	Vacuolar amino acid transporter 1	Swiss-Prot			20
MDP0000119813	Y4757_DICDI	Dictyostelium discoideum (Slime mold)	OTU domain-containing protein DDB_G0284757	Swiss-Prot			39
MDP0000119814	PUM2_MOUSE	Mus musculus (Mouse)	Pumilio homolog 2	Swiss-Prot			41
MDP0000119836	VIN3_ARATH	Arabidopsis thaliana (Mouse-ear cress)	Protein VERNALIZATION INSENSITIVE 3	Swiss-Prot			61
MDP0000119837	AT1G16720.1	Arabidopsis thaliana	HCF173 (high chlorophyll fluorescence phenotype 173); binding / catalytic/ transcription repressor	TAIR			82
MDP0000119850	YAKC_SCHPO	Schizosaccharomyces pombe (Fission yeast)	Aldo-keto reductase yakc [NADP+]	Swiss-Prot	1.61601	VIPtranspos	33
MDP0000119856	AT2G46735.1	Arabidopsis thaliana	unknown protein	TAIR			11
MDP0000119858	AT2G46735.1	Arabidopsis thaliana	unknown protein	TAIR			11
MDP0000119861	AT5G01010.3	Arabidopsis thaliana	EXPRESSED IN: 23 plant structures; EXPRESSED DURING: 14 growth stages; CONTAINS InterPro DOMAIN/s: GOLD (InterPro:IPR009038).	TAIR			17
MDP0000119866	AT5G11270.1	Arabidopsis thaliana	OCP3 (OVEREXPRESSOR OF CATIONIC PEROXIDASE 3); transcription factor	TAIR	1.15668	VIPtransneg	65
MDP0000119875	AFP2_ARATH	Arabidopsis thaliana (Mouse-ear cress)	Ninja-family protein AFP2	Swiss-Prot			63
MDP0000119876	C84A1_ARATH	Arabidopsis thaliana (Mouse-ear cress)	Cytochrome P450 84A1	Swiss-Prot	1.75814	VIPtranspos	33
MDP0000119886	PLST4_ARATH	Arabidopsis thaliana (Mouse-ear cress)	Plastidic glucose transporter 4	Swiss-Prot			54
MDP0000119905	Y1461_ARATH	Arabidopsis thaliana (Mouse-ear cress)	Probable serine/threonine-protein kinase At1g54610	Swiss-Prot	1.13773	VIPtransneg	71
MDP0000119911	CB029_DANRE	Danio rerio (Zebrafish) (Brachydanio rerio)	UPF0760 protein C2orf29 homolog	Swiss-Prot			21
MDP0000119925	ERGI3_XENTR	Xenopus tropicalis (Western clawed frog) (Silurana tropicalis)	Endoplasmic reticulum-Golgi intermediate compartment protein 3	Swiss-Prot			17
MDP0000119926	POPTR_0006s10450.1	Populus trichocarpa	N/A	Poplar	1.04948	VIPtranspos	25
MDP0000119928	FRI3_SOYBN	Glycine max (Soybean) (Glycine hispida)	Ferritin-3, chloroplastic	Swiss-Prot			23
MDP0000119931	YOU1_CAEEL	Caenorhabditis elegans	Putative transporter ZK637.1	Swiss-Prot			54
MDP0000119932	ILV5_PEA	Pisum sativum (Garden pea)	Ketol-acid reductoisomerase, chloroplastic	Swiss-Prot			56
MDP0000119938	AT1G67570.1	Arabidopsis thaliana	unknown protein	TAIR			59
MDP0000119940	P2C13_ARATH	Arabidopsis thaliana (Mouse-ear cress)	Probable protein phosphatase 2C 13	Swiss-Prot			73
MDP0000119941	DLDH2_ARATH	Arabidopsis thaliana (Mouse-ear cress)	Dihydrolipoyl dehydrogenase 2, mitochondrial	Swiss-Prot			39
MDP0000119943	AT2G34780.1	Arabidopsis thaliana	MEE22 (MATERNAL EFFECT EMBRYO ARREST 22)	TAIR			39
MDP0000119944	FA2H_RAT	Rattus norvegicus (Rat)	Fatty acid 2-hydroxylase	Swiss-Prot			70
MDP0000119945	THOC4_TAEGU	Taeniopygia guttata (Zebra finch) (Poephila guttata)	THO complex subunit 4	Swiss-Prot			18
MDP0000119950	AT3G56900.1	Arabidopsis thaliana	aladin-related / adracalin-related	TAIR			56
MDP0000119952	RL14_RICTY	Rickettsia typhi	50S ribosomal protein L14	Swiss-Prot			21
MDP0000119956	EF118_ARATH	Arabidopsis thaliana (Mouse-ear cress)	Ethylene-responsive transcription factor ERF118	Swiss-Prot			74
MDP0000119960	AT3G08030.1	Arabidopsis thaliana	unknown protein	TAIR			55
MDP0000119961	NB5R4_BOVIN	Bos taurus (Bovine)	Cytochrome b5 reductase 4	Swiss-Prot			21
MDP0000119965	AT2G47820.2	Arabidopsis thaliana	N/A	TAIR			7
MDP0000119988	RM21_ARATH	Arabidopsis thaliana (Mouse-ear cress)	50S ribosomal protein L21, mitochondrial	Swiss-Prot			22
MDP0000119991	Y3136_ARATH	Arabidopsis thaliana (Mouse-ear cress)	Clavaminate synthase-like protein At3g21360	Swiss-Prot	1.49083	VIPtransneg	16
MDP0000119995	CUL4_ARATH	Arabidopsis thaliana (Mouse-ear cress)	Cullin-4	Swiss-Prot			41
MDP0000120011	NEUR_DROVI	Drosophila virilis (Fruit fly)	Protein neuralized	Swiss-Prot			54
MDP0000120022	PPA1_SOLLC	Solanum lycopersicum (Tomato) (Lycopersicon esculentum)	Acid phosphatase 1	Swiss-Prot			29
MDP0000120033	D7T0J3_VITVI	Vitis vinifera (Grape)	Whole genome shotgun sequence of line PN40024, scaffold_69.assembly12x	TrEMBL			37
MDP0000120038	DHYS_ARATH	Arabidopsis thaliana (Mouse-ear cress)	Deoxyhypusine synthase	Swiss-Prot			19
MDP0000120040	R13L1_ARATH	Arabidopsis thaliana (Mouse-ear cress)	Putative disease resistance RPP13-like protein 1	Swiss-Prot			84
MDP0000120052	RB11B_TOBAC	Nicotiana tabacum (Common tobacco)	Ras-related protein Rab11B	Swiss-Prot			57
MDP0000120053	RB11B_TOBAC	Nicotiana tabacum (Common tobacco)	Ras-related protein Rab11B	Swiss-Prot			28
MDP0000120056							59
MDP0000120058	ISCU_HUMAN	Homo sapiens (Human)	Iron-sulfur cluster assembly enzyme ISCU, mitochondrial	Swiss-Prot			82
MDP0000120063	PNO1_NEMVE	Nematostella vectensis (Starlet sea anemone)	RNA-binding protein pno1	Swiss-Prot			49
MDP0000120067	SAC31_SCHPO	Schizosaccharomyces pombe (Fission yeast)	SAC3 family protein 1	Swiss-Prot			66
MDP0000120086	Y3720_ARATH	Arabidopsis thaliana (Mouse-ear cress)	UPF0481 protein At3g47200	Swiss-Prot			27
MDP0000120095	F179B_MOUSE	Mus musculus (Mouse)	Protein FAM179B	Swiss-Prot			32
MDP0000120097	AT2G38570.1	Arabidopsis thaliana	FUNCTIONS IN: molecular_function unknown; INVOLVED IN: biological_process unknown; EXPRESSED IN: 22 plant structures; EXPRESSED DURING: 13 growth stages; CONTAINS InterPro DOMAIN/s: PRC-barrel-like (InterPro:IPR011033); Has 29 Blast hits to 29 proteins in 13 species: Archae - 0; Bacteria - 13; Metazoa - 0; Fungi - 0; Plants - 12; Viruses - 0; Other Eukaryotes - 4 (source: NCBI BLink).	TAIR			66
MDP0000120099	KPK19_ARATH	Arabidopsis thaliana (Mouse-ear cress)	Serine/threonine-protein kinase AtPK19	Swiss-Prot			43
MDP0000120120	AT5G50840.1	Arabidopsis thaliana	INVOLVED IN: biological_process unknown; EXPRESSED IN: 22 plant structures; EXPRESSED DURING: 13 growth stages; BEST Arabidopsis thaliana protein match is: LINC2 (LITTLE NUCLEI2) (TAIR:AT1G13220.2); Has 50047 Blast hits to 27335 proteins in 1173 species: Archae - 429; Bacteria - 3521; Metazoa - 26018; Fungi - 2663; Plants - 1200; Viruses - 162; Other Eukaryotes - 16054 (source: NCBI BLink).	TAIR			73
MDP0000120125	GATLA_ARATH	Arabidopsis thaliana (Mouse-ear cress)	Probable galacturonosyltransferase-like 10	Swiss-Prot	1.91377	VIPtranspos	33
MDP0000120150	AT5G12230.1	Arabidopsis thaliana	unknown protein	TAIR			77
MDP0000120157	NLTP_PRUAV	Prunus avium (Cherry)	Non-specific lipid-transfer protein	Swiss-Prot			54
MDP0000120158	RF2B_ORYSJ	Oryza sativa subsp. japonica (Rice)	Transcription factor RF2b	Swiss-Prot			10
MDP0000120164	PYL8_ARATH	Arabidopsis thaliana (Mouse-ear cress)	Abscisic acid receptor PYL8	Swiss-Prot	1.24566	VIPtransneg	68
MDP0000120172	OST48_DANRE	Danio rerio (Zebrafish) (Brachydanio rerio)	Dolichyl-diphosphooligosaccharide--protein glycosyltransferase 48 kDa subunit	Swiss-Prot			67
MDP0000120180	B9IJS6_POPTR	Populus trichocarpa (Western balsam poplar) (Populus balsamifera subsp. trichocarpa)	Predicted protein	TrEMBL			50
MDP0000120181	RAB2B_MAIZE	Zea mays (Maize)	Ras-related protein Rab-2-B	Swiss-Prot			5
MDP0000120188	AT2G46490.1	Arabidopsis thaliana	unknown protein	TAIR	0.959423	VIPtranspos	9
MDP0000120191	CLCC_ARATH	Arabidopsis thaliana (Mouse-ear cress)	Chloride channel protein CLC-c	Swiss-Prot	1.13975	VIPtranspos	7
MDP0000120192	RUXF_ARATH	Arabidopsis thaliana (Mouse-ear cress)	Probable small nuclear ribonucleoprotein F	Swiss-Prot			80
MDP0000120211	AP2A_DROME	Drosophila melanogaster (Fruit fly)	AP-2 complex subunit alpha	Swiss-Prot			61
MDP0000120214	TRMH_AQUAE	Aquifex aeolicus	tRNA guanosine-2'-O-methyltransferase	Swiss-Prot			32
MDP0000120221	NU301_DROME	Drosophila melanogaster (Fruit fly)	Nucleosome-remodeling factor subunit NURF301	Swiss-Prot			62
MDP0000120224	BD31A_ORYSJ	Oryza sativa subsp. japonica (Rice)	Protein BUD31 homolog 1	Swiss-Prot			37
MDP0000120235	AT4G39140.5	Arabidopsis thaliana	protein binding / zinc ion binding	TAIR			17
MDP0000120243	AT1G78650.1	Arabidopsis thaliana	POLD3; DNA-directed DNA polymerase	TAIR			52
MDP0000120260	CSN1_ARATH	Arabidopsis thaliana (Mouse-ear cress)	COP9 signalosome complex subunit 1	Swiss-Prot			72
MDP0000120269	AGL11_ARATH	Arabidopsis thaliana (Mouse-ear cress)	Agamous-like MADS-box protein AGL11	Swiss-Prot			6
MDP0000120271	LOX1_ARATH	Arabidopsis thaliana (Mouse-ear cress)	Lipoxygenase 1	Swiss-Prot			27
MDP0000120285	SEY1_SCHJY	Schizosaccharomyces japonicus (strain yFS275 / FY16936) (Fission yeast)	Protein sey1	Swiss-Prot			39
MDP0000120290	SYS_HELAN	Helianthus annuus (Common sunflower)	Seryl-tRNA synthetase	Swiss-Prot			1
MDP0000120294	CML50_ARATH	Arabidopsis thaliana (Mouse-ear cress)	Probable calcium-binding protein CML50	Swiss-Prot	1.28956	VIPtranspos	53
MDP0000120302	VATF_ARATH	Arabidopsis thaliana (Mouse-ear cress)	V-type proton ATPase subunit F	Swiss-Prot			68
MDP0000120308	KTI12_DANRE	Danio rerio (Zebrafish) (Brachydanio rerio)	Protein KTI12 homolog	Swiss-Prot			13
MDP0000120315	C3H14_ORYSJ	Oryza sativa subsp. japonica (Rice)	Zinc finger CCCH domain-containing protein 14	Swiss-Prot			52
MDP0000120319	PELO_DROME	Drosophila melanogaster (Fruit fly)	Protein pelota	Swiss-Prot			23
MDP0000120325	DME_ARATH	Arabidopsis thaliana (Mouse-ear cress)	Transcriptional activator DEMETER	Swiss-Prot			27
MDP0000120328	AT4G15800.1	Arabidopsis thaliana	RALFL33 (ralf-like 33); signal transducer	TAIR	0.988805	VIPtransneg	49
MDP0000120330	MCM3A_MOUSE	Mus musculus (Mouse)	80 kDa MCM3-associated protein	Swiss-Prot			2
MDP0000120347	FLS_MALDO	Malus domestica (Apple) (Pyrus malus)	Flavonol synthase/flavanone 3-hydroxylase	Swiss-Prot			20
MDP0000120349	TMVRN_NICGU	Nicotiana glutinosa (Tobacco)	TMV resistance protein N	Swiss-Prot			27
MDP0000120361	FRS3_ARATH	Arabidopsis thaliana (Mouse-ear cress)	Protein FAR1-RELATED SEQUENCE 3	Swiss-Prot			64
MDP0000120365	FH6_ORYSJ	Oryza sativa subsp. japonica (Rice)	Formin-like protein 6	Swiss-Prot			82
MDP0000120367	ATL71_ARATH	Arabidopsis thaliana (Mouse-ear cress)	Putative RING-H2 finger protein ATL71	Swiss-Prot			16
MDP0000120368	ATL71_ARATH	Arabidopsis thaliana (Mouse-ear cress)	Putative RING-H2 finger protein ATL71	Swiss-Prot			16
MDP0000120371	UBP5_ARATH	Arabidopsis thaliana (Mouse-ear cress)	Ubiquitin carboxyl-terminal hydrolase 5	Swiss-Prot			56
MDP0000120377	AT3G48800.1	Arabidopsis thaliana	sterile alpha motif (SAM) domain-containing protein	TAIR			72
MDP0000120381	AT1G32810.2	Arabidopsis thaliana	protein binding / zinc ion binding	TAIR			17
MDP0000120387	PCY2_DICDI	Dictyostelium discoideum (Slime mold)	Ethanolamine-phosphate cytidylyltransferase	Swiss-Prot			76
MDP0000120390	RMD5A_XENLA	Xenopus laevis (African clawed frog)	Protein RMD5 homolog A	Swiss-Prot			30
MDP0000120395	PAS1_ARATH	Arabidopsis thaliana (Mouse-ear cress)	Peptidyl-prolyl isomerase PASTICCINO1	Swiss-Prot			30
MDP0000120398	AIR12_ARATH	Arabidopsis thaliana (Mouse-ear cress)	Auxin-induced in root cultures protein 12	Swiss-Prot			60
MDP0000120408	Y5392_ARATH	Arabidopsis thaliana (Mouse-ear cress)	Probable receptor-like protein kinase At5g39020	Swiss-Prot	1.29551	VIPtranspos	7
MDP0000120413	STC_RICCO	Ricinus communis (Castor bean)	Sugar carrier protein C	Swiss-Prot	1.58113	VIPtranspos	2
MDP0000120430	OPR2_ARATH	Arabidopsis thaliana (Mouse-ear cress)	12-oxophytodienoate reductase 2	Swiss-Prot	0.959171	VIPtranspos	33
MDP0000120436	NUP53_DANRE	Danio rerio (Zebrafish) (Brachydanio rerio)	Nucleoporin NUP53	Swiss-Prot			13
MDP0000120441	GALE2_CYATE	Cyamopsis tetragonoloba (Guar) (Cluster bean)	UDP-glucose 4-epimerase GEPI48	Swiss-Prot			42
MDP0000120450	ALF_SPIOL	Spinacia oleracea (Spinach)	Fructose-bisphosphate aldolase, cytoplasmic isozyme	Swiss-Prot			28
MDP0000120479	RSBQ_BACSU	Bacillus subtilis	Sigma factor sigB regulation protein rsbQ	Swiss-Prot			27
MDP0000120486	Y5181_ARATH	Arabidopsis thaliana (Mouse-ear cress)	Probable LRR receptor-like serine/threonine-protein kinase At1g51810	Swiss-Prot			70
MDP0000120495	AT5G43490.1	Arabidopsis thaliana	unknown protein	TAIR			43
MDP0000120498	NRAM1_ARATH	Arabidopsis thaliana (Mouse-ear cress)	Metal transporter Nramp1	Swiss-Prot	0.976577	VIPtranspos	69
MDP0000120500	EIF3K_ARATH	Arabidopsis thaliana (Mouse-ear cress)	Eukaryotic translation initiation factor 3 subunit K	Swiss-Prot			72
MDP0000120510	VIPI_SCHPO	Schizosaccharomyces pombe (Fission yeast)	Protein vip1	Swiss-Prot	1.25094	VIPtransneg	66
MDP0000120511	RL131_ARATH	Arabidopsis thaliana (Mouse-ear cress)	60S ribosomal protein L13-1	Swiss-Prot			22
MDP0000120513	GCN1L_HUMAN	Homo sapiens (Human)	Translational activator GCN1	Swiss-Prot			77
MDP0000120526	CADH2_EUCGU	Eucalyptus gunnii (Cider tree)	Probable cinnamyl alcohol dehydrogenase 2	Swiss-Prot			44
MDP0000120536	SPOP_DANRE	Danio rerio (Zebrafish) (Brachydanio rerio)	Speckle-type POZ protein	Swiss-Prot			48
MDP0000120543	GAUT8_ARATH	Arabidopsis thaliana (Mouse-ear cress)	Galacturonosyltransferase 8	Swiss-Prot			27
MDP0000120546	DCAM_VICFA	Vicia faba (Broad bean)	S-adenosylmethionine decarboxylase proenzyme	Swiss-Prot	1.76054	VIPtranspos	55
MDP0000120548	RAB7_SOYBN	Glycine max (Soybean) (Glycine hispida)	Ras-related protein Rab7	Swiss-Prot			70
MDP0000120552	SPOPL_HUMAN	Homo sapiens (Human)	Speckle-type POZ protein-like	Swiss-Prot			34
MDP0000120560	EXL3_ARATH	Arabidopsis thaliana (Mouse-ear cress)	GDSL esterase/lipase EXL3	Swiss-Prot			1
MDP0000120572	SNX2_MOUSE	Mus musculus (Mouse)	Sorting nexin-2	Swiss-Prot			18
MDP0000120573	AT1G13160.1	Arabidopsis thaliana	SDA1 family protein	TAIR			22
MDP0000120592	COBL1_ORYSJ	Oryza sativa subsp. japonica (Rice)	COBRA-like protein 1	Swiss-Prot	0.94037	VIPtranspos	44
MDP0000120594	VINSY_RAUSE	Rauvolfia serpentina (Serpentwood) (Devilpepper)	Vinorine synthase	Swiss-Prot			10
MDP0000120595	VINSY_RAUSE	Rauvolfia serpentina (Serpentwood) (Devilpepper)	Vinorine synthase	Swiss-Prot			10
MDP0000120600	YHLA_SCHPO	Schizosaccharomyces pombe (Fission yeast)	Uncharacterized calcium-binding protein C800.10c	Swiss-Prot			41
MDP0000120608	SRP72_HUMAN	Homo sapiens (Human)	Signal recognition particle 72 kDa protein	Swiss-Prot			48
MDP0000120623	AT5G58410.1	Arabidopsis thaliana	binding / protein binding / zinc ion binding	TAIR			42
MDP0000120627	FBL3_ARATH	Arabidopsis thaliana (Mouse-ear cress)	F-box/LRR-repeat protein 3	Swiss-Prot			85
MDP0000120642	BIM2_ARATH	Arabidopsis thaliana (Mouse-ear cress)	Transcription factor BIM2	Swiss-Prot			47
MDP0000120672	AT1G74160.1	Arabidopsis thaliana	unknown protein	TAIR			62
MDP0000120683	PSMD3_DAUCA	Daucus carota (Carrot)	Probable 26S proteasome non-ATPase regulatory subunit 3	Swiss-Prot			12
MDP0000120718	ACLY_RAT	Rattus norvegicus (Rat)	ATP-citrate synthase	Swiss-Prot	0.960071	VIPtransneg	38
MDP0000120719	YGI3_SCHPO	Schizosaccharomyces pombe (Fission yeast)	Uncharacterized WD repeat-containing protein C2A9.03	Swiss-Prot			58
MDP0000120732	PPD6_ARATH	Arabidopsis thaliana (Mouse-ear cress)	PsbP domain-containing protein 6, chloroplastic	Swiss-Prot			16
MDP0000120733	AT3G57890.1	Arabidopsis thaliana	tubulin-specific chaperone C-related	TAIR			17
MDP0000120738	BT1_MAIZE	Zea mays (Maize)	Protein brittle-1, chloroplastic/amyloplastic	Swiss-Prot			54
MDP0000120758	AT4G25370.1	Arabidopsis thaliana	Clp amino terminal domain-containing protein	TAIR	1.15507	VIPtransneg	34
MDP0000120760	SF13B_HUMAN	Homo sapiens (Human)	Splicing factor, arginine/serine-rich 13B	Swiss-Prot			37
MDP0000120761	E134_ARATH	Arabidopsis thaliana (Mouse-ear cress)	Glucan endo-1,3-beta-glucosidase 4	Swiss-Prot	1.5246	VIPtransneg	49
MDP0000120762	BAHC1_MOUSE	Mus musculus (Mouse)	BAH and coiled-coil domain-containing protein 1	Swiss-Prot			74
MDP0000120764	AROA_ARATH	Arabidopsis thaliana (Mouse-ear cress)	3-phosphoshikimate 1-carboxyvinyltransferase, chloroplastic	Swiss-Prot			17
MDP0000120778	MARH6_MOUSE	Mus musculus (Mouse)	E3 ubiquitin-protein ligase MARCH6	Swiss-Prot			61
MDP0000120797	RL22_SINMW	Sinorhizobium medicae (strain WSM419) (Ensifer medicae)	50S ribosomal protein L22	Swiss-Prot			4
MDP0000120805	DOF17_ARATH	Arabidopsis thaliana (Mouse-ear cress)	Dof zinc finger protein DOF1.7	Swiss-Prot			49
MDP0000120819	FNSI_PETCR	Petroselinum crispum (Parsley) (Petroselinum hortense)	Flavone synthase	Swiss-Prot			60
MDP0000120830	EPFL6_ARATH	Arabidopsis thaliana (Mouse-ear cress)	EPIDERMAL PATTERNING FACTOR-like protein 6	Swiss-Prot			24
MDP0000120832	AT4G18180.1	Arabidopsis thaliana	glycoside hydrolase family 28 protein / polygalacturonase (pectinase) family protein	TAIR			28
MDP0000120844	RGA3_SOLBU	Solanum bulbocastanum (Wild potato)	Putative disease resistance protein RGA3	Swiss-Prot			40
MDP0000120877	HGNAT_HUMAN	Homo sapiens (Human)	Heparan-alpha-glucosaminide N-acetyltransferase	Swiss-Prot			59
MDP0000120881	NAC18_ARATH	Arabidopsis thaliana (Mouse-ear cress)	NAC domain-containing protein 18	Swiss-Prot			54
MDP0000120885	AT2G12400.1	Arabidopsis thaliana	unknown protein	TAIR	1.03477	VIPtransneg	49
MDP0000120897	RED_MOUSE	Mus musculus (Mouse)	Protein Red	Swiss-Prot			4
MDP0000120899	YIE2_SCHPO	Schizosaccharomyces pombe (Fission yeast)	SH3 domain-containing protein PJ696.02	Swiss-Prot			10
MDP0000120906	AT4G25225.1	Arabidopsis thaliana	unknown protein	TAIR			80
MDP0000120921	Y1848_ARATH	Arabidopsis thaliana (Mouse-ear cress)	Probable inactive receptor kinase At1g48480	Swiss-Prot			47
MDP0000120934	NUDC_MOUSE	Mus musculus (Mouse)	Nuclear migration protein nudC	Swiss-Prot			22
MDP0000120935	WSD1_ARATH	Arabidopsis thaliana (Mouse-ear cress)	O-acyltransferase WSD1	Swiss-Prot			1
MDP0000120948	AT4G01037.1	Arabidopsis thaliana	ubiquitin thiolesterase	TAIR	1.1171	VIPtransneg	76
MDP0000120956	AT5G08750.2	Arabidopsis thaliana	zinc finger (C3HC4-type RING finger) family protein	TAIR			71
MDP0000120975	SPE1_PEA	Pisum sativum (Garden pea)	Arginine decarboxylase	Swiss-Prot			44
MDP0000120977	AT5G66810.1	Arabidopsis thaliana	FUNCTIONS IN: molecular_function unknown; INVOLVED IN: biological_process unknown; LOCATED IN: cellular_component unknown; EXPRESSED IN: 23 plant structures; EXPRESSED DURING: 15 growth stages; CONTAINS InterPro DOMAIN/s: CTLH, C-terminal to LisH motif (InterPro:IPR006595); BEST Arabidopsis thaliana protein match is: unknown protein (TAIR:AT1G61150.6); Has 214 Blast hits to 160 proteins in 56 spe…	TAIR			58
MDP0000120987	AT5G58375.1	Arabidopsis thaliana	unknown protein	TAIR			11
MDP0000120995	RHDF1_DANRE	Danio rerio (Zebrafish) (Brachydanio rerio)	Rhomboid family member 1	Swiss-Prot			51
MDP0000121016	H33_VITVI	Vitis vinifera (Grape)	Histone H3.3	Swiss-Prot			8
MDP0000121023	ARP8_ARATH	Arabidopsis thaliana (Mouse-ear cress)	Actin-related protein 8	Swiss-Prot			58
MDP0000121035	PSBQ1_ARATH	Arabidopsis thaliana (Mouse-ear cress)	Oxygen-evolving enhancer protein 3-1, chloroplastic	Swiss-Prot			14
MDP0000121041	HT1_ARATH	Arabidopsis thaliana (Mouse-ear cress)	Serine/threonine-protein kinase HT1	Swiss-Prot			64
MDP0000121042	RL23_ARATH	Arabidopsis thaliana (Mouse-ear cress)	60S ribosomal protein L23	Swiss-Prot			22
MDP0000121048	P2C49_ARATH	Arabidopsis thaliana (Mouse-ear cress)	Probable protein phosphatase 2C 49	Swiss-Prot	2.26344	VIPtranspos	2
MDP0000121052	JI23_HORVU	Hordeum vulgare (Barley)	23 kDa jasmonate-induced protein	Swiss-Prot			48
MDP0000121055	AT2G01190.1	Arabidopsis thaliana	octicosapeptide/Phox/Bem1p (PB1) domain-containing protein	TAIR			83
MDP0000121058	ATG8G_ARATH	Arabidopsis thaliana (Mouse-ear cress)	Autophagy-related protein 8g	Swiss-Prot			83
MDP0000121074	TCRG1_HUMAN	Homo sapiens (Human)	Transcription elongation regulator 1	Swiss-Prot			56
MDP0000121094	AB32G_ARATH	Arabidopsis thaliana (Mouse-ear cress)	ABC transporter G family member 32	Swiss-Prot			47
MDP0000121095	NIP1_ARATH	Arabidopsis thaliana (Mouse-ear cress)	NEP1-interacting protein 1	Swiss-Prot			78
MDP0000121104	DWA2_ARATH	Arabidopsis thaliana (Mouse-ear cress)	WD repeat-containing protein DWA2	Swiss-Prot			64
MDP0000121116	MPK19_ARATH	Arabidopsis thaliana (Mouse-ear cress)	Mitogen-activated protein kinase 19	Swiss-Prot			27
MDP0000121129	CARA_ANASP	Anabaena sp. (strain PCC 7120)	Carbamoyl-phosphate synthase small chain	Swiss-Prot			76
MDP0000121134	PUR2_ARATH	Arabidopsis thaliana (Mouse-ear cress)	Phosphoribosylamine--glycine ligase, chloroplastic	Swiss-Prot			13
MDP0000121144	DPOLZ_MOUSE	Mus musculus (Mouse)	DNA polymerase zeta catalytic subunit	Swiss-Prot	1.37293	VIPtranspos	53
MDP0000121149	UBQ10_ARATH	Arabidopsis thaliana (Mouse-ear cress)	Polyubiquitin 10	Swiss-Prot			35
MDP0000121166	AT2G41640.1	Arabidopsis thaliana	transferase, transferring glycosyl groups	TAIR	2.29877	VIPtranspos	7
MDP0000121171	LRE_ARATH	Arabidopsis thaliana (Mouse-ear cress)	GPI-anchored protein LORELEI	Swiss-Prot			47
MDP0000121175	IN37_SPIOL	Spinacia oleracea (Spinach)	37 kDa inner envelope membrane protein, chloroplastic	Swiss-Prot	1.37033	VIPtransneg	16
MDP0000121177	KPYA_RICCO	Ricinus communis (Castor bean)	Pyruvate kinase isozyme A, chloroplastic	Swiss-Prot			10
MDP0000121178	UMP3_ARATH	Arabidopsis thaliana (Mouse-ear cress)	Uncharacterized protein At5g10860, mitochondrial	Swiss-Prot			32
MDP0000121179	IN37_SPIOL	Spinacia oleracea (Spinach)	37 kDa inner envelope membrane protein, chloroplastic	Swiss-Prot	1.4249	VIPtransneg	16
MDP0000121180	APL_ARATH	Arabidopsis thaliana (Mouse-ear cress)	Myb family transcription factor APL	Swiss-Prot			3
MDP0000121185	PP449_ARATH	Arabidopsis thaliana (Mouse-ear cress)	Pentatricopeptide repeat-containing protein At5g66520	Swiss-Prot			36
MDP0000121198	SUMO2_ARATH	Arabidopsis thaliana (Mouse-ear cress)	Small ubiquitin-related modifier 2	Swiss-Prot			57
MDP0000121221	SPL15_ORYSJ	Oryza sativa subsp. japonica (Rice)	Squamosa promoter-binding-like protein 15	Swiss-Prot			5
MDP0000121223	RHIE_DICD3	Dickeya dadantii (strain 3937) (Erwinia chrysanthemi (strain 3937))	Rhamnogalacturonate lyase	Swiss-Prot			56
MDP0000121244	AGAL_SCHPO	Schizosaccharomyces pombe (Fission yeast)	Probable alpha-galactosidase	Swiss-Prot			69
MDP0000121257	AGT21_ARATH	Arabidopsis thaliana (Mouse-ear cress)	Alanine--glyoxylate aminotransferase 2 homolog 1, mitochondrial	Swiss-Prot			72
MDP0000121258	TGA4_ARATH	Arabidopsis thaliana (Mouse-ear cress)	Transcription factor TGA4	Swiss-Prot			63
MDP0000121259	DIN1_RAPSA	Raphanus sativus (Radish)	Senescence-associated protein DIN1	Swiss-Prot			69
MDP0000121265	NAC54_ARATH	Arabidopsis thaliana (Mouse-ear cress)	Protein CUP-SHAPED COTYLEDON 1	Swiss-Prot			1
MDP0000121291	TPP2_HUMAN	Homo sapiens (Human)	Tripeptidyl-peptidase 2	Swiss-Prot			61
MDP0000121309	U0468_DROME	Drosophila melanogaster (Fruit fly)	UPF0468 protein CG5343	Swiss-Prot			70
MDP0000121316	EVI5L_HUMAN	Homo sapiens (Human)	EVI5-like protein	Swiss-Prot			82
MDP0000121345	AT3G52110.2	Arabidopsis thaliana	N/A	TAIR			20
MDP0000121374	BXL1_ARATH	Arabidopsis thaliana (Mouse-ear cress)	Beta-D-xylosidase 1	Swiss-Prot	1.73662	VIPtranspos	33
MDP0000121380	AT3G61870.1	Arabidopsis thaliana	unknown protein	TAIR			29
MDP0000121385	AT4G15450.1	Arabidopsis thaliana	CONTAINS InterPro DOMAIN/s: Senescence-associated (InterPro:IPR009686); BEST Arabidopsis thaliana protein match is: senescence/dehydration-associated protein-related (TAIR:AT3G21600.1); Has 81 Blast hits to 81 proteins in 12 species: Archae - 0; Bacteria - 2; Metazoa - 0; Fungi - 0; Plants - 77; Viruses - 0; Other Eukaryotes - 2 (source: NCBI BLink).	TAIR	1.43073	VIPtransneg	78
MDP0000121391	AF9_ASHGO	Ashbya gossypii (Yeast) (Eremothecium gossypii)	Protein AF-9 homolog	Swiss-Prot			27
MDP0000121410	MTER1_HUMAN	Homo sapiens (Human)	mTERF domain-containing protein 1, mitochondrial	Swiss-Prot			75
MDP0000121411	DOF12_ARATH	Arabidopsis thaliana (Mouse-ear cress)	Dof zinc finger protein DOF1.2	Swiss-Prot			20
MDP0000121412	DOF12_ARATH	Arabidopsis thaliana (Mouse-ear cress)	Dof zinc finger protein DOF1.2	Swiss-Prot			20
MDP0000121418	LONM_ORYSJ	Oryza sativa subsp. japonica (Rice)	Lon protease homolog, mitochondrial	Swiss-Prot			4
MDP0000121424	ATP7_ARATH	Arabidopsis thaliana (Mouse-ear cress)	Probable ATP synthase 24 kDa subunit, mitochondrial	Swiss-Prot			3
MDP0000121461	SAR1A_ARATH	Arabidopsis thaliana (Mouse-ear cress)	GTP-binding protein SAR1A	Swiss-Prot			73
MDP0000121475	LSM7_DICDI	Dictyostelium discoideum (Slime mold)	Probable U6 snRNA-associated Sm-like protein LSm7	Swiss-Prot			57
MDP0000121476	MYB39_ARATH	Arabidopsis thaliana (Mouse-ear cress)	Transcription factor MYB39	Swiss-Prot			27
MDP0000121480	CALS9_ARATH	Arabidopsis thaliana (Mouse-ear cress)	Callose synthase 9	Swiss-Prot			62
MDP0000121493	AT2G42040.1	Arabidopsis thaliana	FUNCTIONS IN: molecular_function unknown; INVOLVED IN: biological_process unknown; EXPRESSED IN: 22 plant structures; EXPRESSED DURING: 13 growth stages; CONTAINS InterPro DOMAIN/s: WRC (InterPro:IPR014977); Has 154 Blast hits to 154 proteins in 12 species: Archae - 0; Bacteria - 0; Metazoa - 4; Fungi - 0; Plants - 149; Viruses - 0; Other Eukaryotes - 1 (source: NCBI BLink).	TAIR			65
MDP0000121496	AT1G64660.1	Arabidopsis thaliana	ATMGL (ARABIDOPSIS THALIANA METHIONINE GAMMA-LYASE); catalytic/ methionine gamma-lyase	TAIR	1.89702	VIPtranspos	33
MDP0000121511	DBNBT_TAXCA	Taxus canadensis (Canadian yew)	3'-N-debenzoyl-2'-deoxytaxol N-benzoyltransferase	Swiss-Prot			29
MDP0000121518	AT4G01897.1	Arabidopsis thaliana	unknown protein	TAIR			49
MDP0000121520	GLYG_HUMAN	Homo sapiens (Human)	Glycogenin-1	Swiss-Prot			36
MDP0000121522	BH069_ARATH	Arabidopsis thaliana (Mouse-ear cress)	Transcription factor bHLH69	Swiss-Prot			50
MDP0000121524	ASPL2_ARATH	Arabidopsis thaliana (Mouse-ear cress)	Aspartic proteinase-like protein 2	Swiss-Prot			36
MDP0000121525	ASPL2_ARATH	Arabidopsis thaliana (Mouse-ear cress)	Aspartic proteinase-like protein 2	Swiss-Prot	1.13253	VIPtranspos	33
MDP0000121526	ASPL2_ARATH	Arabidopsis thaliana (Mouse-ear cress)	Aspartic proteinase-like protein 2	Swiss-Prot	1.10184	VIPtranspos	33
MDP0000121539	B9GT28_POPTR	Populus trichocarpa (Western balsam poplar) (Populus balsamifera subsp. trichocarpa)	Predicted protein	TrEMBL	1.93753	VIPtranspos	7
MDP0000121541	AT1G06510.1	Arabidopsis thaliana	unknown protein	TAIR			52
MDP0000121566	MAM3_YEAST	Saccharomyces cerevisiae (Baker's yeast)	Protein MAM3	Swiss-Prot			36
MDP0000121576	AT5G02130.1	Arabidopsis thaliana	NDP1 (RANDOM POTATO CDNA CLONE); binding	TAIR	1.33956	VIPtransneg	68
MDP0000121577	AT5G02120.1	Arabidopsis thaliana	OHP (ONE HELIX PROTEIN)	TAIR			69
MDP0000121580	ERF3B_HUMAN	Homo sapiens (Human)	Eukaryotic peptide chain release factor GTP-binding subunit ERF3B	Swiss-Prot			13
MDP0000121588	HAT14_ARATH	Arabidopsis thaliana (Mouse-ear cress)	Homeobox-leucine zipper protein HAT14	Swiss-Prot	1.181	VIPtranspos	33
MDP0000121594	SEUSS_ARATH	Arabidopsis thaliana (Mouse-ear cress)	Transcriptional corepressor SEUSS	Swiss-Prot			41
MDP0000121598	AT1G28380.1	Arabidopsis thaliana	NSL1 (necrotic spotted lesions 1)	TAIR			9
MDP0000121603	AT1G19490.1	Arabidopsis thaliana	bZIP transcription factor family protein	TAIR			83
MDP0000121609	GH31_ARATH	Arabidopsis thaliana (Mouse-ear cress)	Probable indole-3-acetic acid-amido synthetase GH3.1	Swiss-Prot	0.943105	VIPtranspos	33
MDP0000121611	WNK1_ARATH	Arabidopsis thaliana (Mouse-ear cress)	Serine/threonine-protein kinase WNK1	Swiss-Prot			50
MDP0000121614	AT2G43630.1	Arabidopsis thaliana	FUNCTIONS IN: molecular_function unknown; INVOLVED IN: biological_process unknown; LOCATED IN: chloroplast thylakoid membrane, chloroplast, nucleus, chloroplast envelope; EXPRESSED IN: 22 plant structures; EXPRESSED DURING: 13 growth stages; BEST Arabidopsis thaliana protein match is: glycine-rich protein (TAIR:AT3G59640.2); Has 48 Blast hits to 48 proteins in 14 species: Archae - 0; Bacteria - 2…	TAIR	1.01777	VIPtransneg	22
MDP0000121628	GRP2_NICSY	Nicotiana sylvestris (Wood tobacco)	Glycine-rich protein 2	Swiss-Prot			29
MDP0000121633	SYK_SYNY3	Synechocystis sp. (strain PCC 6803)	Lysyl-tRNA synthetase	Swiss-Prot			43
MDP0000121635	C72A1_CATRO	Catharanthus roseus (Madagascar periwinkle) (Vinca rosea)	Secologanin synthase	Swiss-Prot			27
MDP0000121646	PCP1_YEAST	Saccharomyces cerevisiae (Baker's yeast)	Rhomboid protein 1, mitochondrial	Swiss-Prot			66
MDP0000121653	PI4K_DICDI	Dictyostelium discoideum (Slime mold)	Phosphatidylinositol 4-kinase	Swiss-Prot			61
MDP0000121656	PAPS1_MOUSE	Mus musculus (Mouse)	Bifunctional 3'-phosphoadenosine 5'-phosphosulfate synthase 1	Swiss-Prot			55
MDP0000121657	AT5G11890.1	Arabidopsis thaliana	FUNCTIONS IN: molecular_function unknown; LOCATED IN: plasma membrane; EXPRESSED IN: 12 plant structures; EXPRESSED DURING: 6 growth stages; CONTAINS InterPro DOMAIN/s: Harpin-induced 1 (InterPro:IPR010847); BEST Arabidopsis thaliana protein match is: unknown protein (TAIR:AT1G17620.1); Has 455 Blast hits to 454 proteins in 19 species: Archae - 0; Bacteria - 0; Metazoa - 0; Fungi - 0; Plants - 45…	TAIR			29
MDP0000121669	WRK50_ARATH	Arabidopsis thaliana (Mouse-ear cress)	Probable WRKY transcription factor 50	Swiss-Prot	1.17158	VIPtranspos	33
MDP0000121700	AT1G32400.3	Arabidopsis thaliana	TOM2A (TOBAMOVIRUS MULTIPLICATION 2A); protein binding	TAIR			34
MDP0000121702	PTSS2_HUMAN	Homo sapiens (Human)	Phosphatidylserine synthase 2	Swiss-Prot			39
MDP0000121729	AT5G13500.3	Arabidopsis thaliana	unknown protein	TAIR			74
MDP0000121753	CDPK_DAUCA	Daucus carota (Carrot)	Calcium-dependent protein kinase	Swiss-Prot			83
MDP0000121763	TM111_PONAB	Pongo abelii (Sumatran orangutan)	Transmembrane protein 111	Swiss-Prot			12
MDP0000121764	UAF30_SCHPO	Schizosaccharomyces pombe (Fission yeast)	Upstream activation factor subunit spp27	Swiss-Prot			20
MDP0000121771	AT5G43930.4	Arabidopsis thaliana	N/A	TAIR			52
MDP0000121783	M11D1_MOUSE	Mus musculus (Mouse)	Protein RSM22 homolog, mitochondrial	Swiss-Prot			39
MDP0000121788	UGPA_PYRPY	Pyrus pyrifolia (Japanese pear) (Pyrus serotina)	UTP--glucose-1-phosphate uridylyltransferase	Swiss-Prot			58
MDP0000121803	GLYT3_ARATH	Arabidopsis thaliana (Mouse-ear cress)	Probable glycosyltransferase At5g03795	Swiss-Prot			35
MDP0000121804	FPP4_ARATH	Arabidopsis thaliana (Mouse-ear cress)	Filament-like plant protein 4	Swiss-Prot	1.03034	VIPtransneg	54
MDP0000121806	NTAN1_MOUSE	Mus musculus (Mouse)	Protein N-terminal asparagine amidohydrolase	Swiss-Prot			44
MDP0000121822	ACA9_ARATH	Arabidopsis thaliana (Mouse-ear cress)	Calcium-transporting ATPase 9, plasma membrane-type	Swiss-Prot	1.33696	VIPtranspos	7
MDP0000121829	DPH3_KLULA	Kluyveromyces lactis (Yeast) (Candida sphaerica)	Diphthamide biosynthesis protein 3	Swiss-Prot			80
MDP0000121830	PP152_ARATH	Arabidopsis thaliana (Mouse-ear cress)	Pentatricopeptide repeat-containing protein At2g15630, mitochondrial	Swiss-Prot	0.965401	VIPtransneg	76
MDP0000121840	FBL17_ARATH	Arabidopsis thaliana (Mouse-ear cress)	F-box/LRR-repeat protein 17	Swiss-Prot			69
MDP0000121849	POPTR_0017s14430.1	Populus trichocarpa	N/A	Poplar			20
MDP0000121874	RB1BV_BETVU	Beta vulgaris (Sugar beet)	Ras-related protein RAB1BV	Swiss-Prot			52
MDP0000121883	AT5G57120.1	Arabidopsis thaliana	FUNCTIONS IN: molecular_function unknown; INVOLVED IN: biological_process unknown; LOCATED IN: nucleolus; EXPRESSED IN: 21 plant structures; EXPRESSED DURING: 13 growth stages; CONTAINS InterPro DOMAIN/s: LisH dimerisation motif (InterPro:IPR006594), SRP40, C-terminal (InterPro:IPR007718); Has 90949 Blast hits to 45608 proteins in 1620 species: Archae - 300; Bacteria - 8281; Metazoa - 37603; Fung…	TAIR	1.13446	VIPtransneg	22
MDP0000121897	APT1_ARATH	Arabidopsis thaliana (Mouse-ear cress)	Adenine phosphoribosyltransferase 1	Swiss-Prot	1.26764	VIPtranspos	81
MDP0000121909	CARKD_MOUSE	Mus musculus (Mouse)	Carbohydrate kinase domain-containing protein	Swiss-Prot			66
MDP0000121916	AT5G43680.2	Arabidopsis thaliana	N/A	TAIR	1.1487	VIPtransneg	68
MDP0000121919	SODC_NICPL	Nicotiana plumbaginifolia (Leadwort-leaved tobacco)	Superoxide dismutase [Cu-Zn]	Swiss-Prot			80
MDP0000121942	AT5G44010.1	Arabidopsis thaliana	unknown protein	TAIR			73
MDP0000121948	GEK1_ARATH	Arabidopsis thaliana (Mouse-ear cress)	D-aminoacyl-tRNA deacylase	Swiss-Prot			32
MDP0000121969	PUB22_ARATH	Arabidopsis thaliana (Mouse-ear cress)	E3 ubiquitin-protein ligase PUB22	Swiss-Prot			29
MDP0000121977	FDH_SOLTU	Solanum tuberosum (Potato)	Formate dehydrogenase, mitochondrial	Swiss-Prot			16
MDP0000121987	YCF54_PORPU	Porphyra purpurea	Uncharacterized protein ycf54	Swiss-Prot			16
MDP0000121990	FCA_ARATH	Arabidopsis thaliana (Mouse-ear cress)	Flowering time control protein FCA	Swiss-Prot			62
MDP0000122011	RBY1F_HUMAN	Homo sapiens (Human)	RNA-binding motif protein, Y chromosome, family 1 member F/J	Swiss-Prot			62
MDP0000122012	MMT1_ARATH	Arabidopsis thaliana (Mouse-ear cress)	Methionine S-methyltransferase	Swiss-Prot			42
MDP0000122015	MTPC2_ARATH	Arabidopsis thaliana (Mouse-ear cress)	Metal tolerance protein C2	Swiss-Prot			44
MDP0000122022	P2_ARATH	Arabidopsis thaliana (Mouse-ear cress)	Probable NADP-dependent oxidoreductase P2	Swiss-Prot			78
MDP0000122039	Y1399_ARATH	Arabidopsis thaliana (Mouse-ear cress)	Probable esterase At1g33990	Swiss-Prot			25
MDP0000122042	PSAF_ARATH	Arabidopsis thaliana (Mouse-ear cress)	Photosystem I reaction center subunit III, chloroplastic	Swiss-Prot			38
MDP0000122066	Y1648_ARATH	Arabidopsis thaliana (Mouse-ear cress)	Uncharacterized protein At1g66480	Swiss-Prot	1.97883	VIPtranspos	33
MDP0000122076	AT3G27250.1	Arabidopsis thaliana	unknown protein	TAIR			74
MDP0000122079	VIAF1_DROME	Drosophila melanogaster (Fruit fly)	Viral IAP-associated factor homolog	Swiss-Prot			66
MDP0000122086	PTR1_LEITA	Leishmania tarentolae (Sauroleishmania tarentolae)	Pteridine reductase 1	Swiss-Prot			25
MDP0000122095	SF3BB_ARATH	Arabidopsis thaliana (Mouse-ear cress)	Uncharacterized protein At4g14342	Swiss-Prot			70
MDP0000122099	GLTB_ORYSJ	Oryza sativa subsp. japonica (Rice)	Ferredoxin-dependent glutamate synthase, chloroplastic	Swiss-Prot			35
MDP0000122104	SY131_ARATH	Arabidopsis thaliana (Mouse-ear cress)	Putative syntaxin-131	Swiss-Prot			5
MDP0000122126	CSK2A_MAIZE	Zea mays (Maize)	Casein kinase II subunit alpha	Swiss-Prot			19
MDP0000122127	YSL1_ARATH	Arabidopsis thaliana (Mouse-ear cress)	Metal-nicotianamine transporter YSL1	Swiss-Prot			60
MDP0000122138	PRKAG_DICDI	Dictyostelium discoideum (Slime mold)	5'-AMP-activated protein kinase subunit gamma	Swiss-Prot			62
MDP0000122149	AT2G34780.1	Arabidopsis thaliana	MEE22 (MATERNAL EFFECT EMBRYO ARREST 22)	TAIR			75
MDP0000122154	MSRB5_ORYSJ	Oryza sativa subsp. japonica (Rice)	Peptide methionine sulfoxide reductase B5	Swiss-Prot			35
MDP0000122158	TLP8_ORYSJ	Oryza sativa subsp. japonica (Rice)	Tubby-like F-box protein 8	Swiss-Prot			67
MDP0000122189	AT1G29390.1	Arabidopsis thaliana	COR314-TM2	TAIR			18
MDP0000122193					0.9686	VIPtransneg	84
MDP0000122199	ZDH22_ARATH	Arabidopsis thaliana (Mouse-ear cress)	S-acyltransferase TIP1	Swiss-Prot			47
MDP0000122201	AT2G11890.1	Arabidopsis thaliana	adenylate cyclase	TAIR			48
MDP0000122210	AT4G00770.1	Arabidopsis thaliana	unknown protein	TAIR			16
MDP0000122212	DNPEP_HUMAN	Homo sapiens (Human)	Aspartyl aminopeptidase	Swiss-Prot			58
MDP0000122217	RN167_MOUSE	Mus musculus (Mouse)	E3 ubiquitin-protein ligase RNF167	Swiss-Prot			5
MDP0000122235	RHRE_PEA	Pisum sativum (Garden pea)	Rhicadhesin receptor	Swiss-Prot			50
MDP0000122241	AT4G00090.1	Arabidopsis thaliana	transducin family protein / WD-40 repeat family protein	TAIR			70
MDP0000122263	AT1G43710.1	Arabidopsis thaliana	emb1075 (embryo defective 1075); carboxy-lyase/ catalytic/ pyridoxal phosphate binding	TAIR	0.96443	VIPtransneg	66
MDP0000122269	AT1G76880.1	Arabidopsis thaliana	trihelix DNA-binding protein, putative	TAIR			17
MDP0000122273	TCMO_SOYBN	Glycine max (Soybean) (Glycine hispida)	Trans-cinnamate 4-monooxygenase	Swiss-Prot	1.19475	VIPtransneg	37
MDP0000122297	AT4G18530.1	Arabidopsis thaliana	unknown protein	TAIR			38
MDP0000122304	GCP2_MOUSE	Mus musculus (Mouse)	Gamma-tubulin complex component 2	Swiss-Prot			10
MDP0000122308	PTHM_ARATH	Arabidopsis thaliana (Mouse-ear cress)	Peptidyl-tRNA hydrolase, mitochondrial	Swiss-Prot	1.21501	VIPtransneg	66
MDP0000122321	JKD_ARATH	Arabidopsis thaliana (Mouse-ear cress)	Zinc finger protein JACKDAW	Swiss-Prot	1.1349	VIPtransneg	40
MDP0000122329					1.55368	VIPtranspos	33
MDP0000122340	PLZ12_LUPPO	Lupinus polyphyllus (Large-leaved lupin)	Protein PPLZ12	Swiss-Prot			23
MDP0000122345	DDPS6_ARATH	Arabidopsis thaliana (Mouse-ear cress)	Dehydrodolichyl diphosphate synthase 6	Swiss-Prot			76
MDP0000122350	AT1G09320.1	Arabidopsis thaliana	agenet domain-containing protein	TAIR			27
MDP0000122371	AT1G53040.2	Arabidopsis thaliana	unknown protein	TAIR			47
MDP0000122397	AT5G22790.1	Arabidopsis thaliana	RER1 (RETICULATA-RELATED 1)	TAIR			26
MDP0000122406	KEA6_ARATH	Arabidopsis thaliana (Mouse-ear cress)	K(+) efflux antiporter 6	Swiss-Prot			3
MDP0000122413	ppa025175m	Prunus persica	N/A	Peach	1.91257	VIPtranspos	33
MDP0000122421	RPOD_ANASP	Anabaena sp. (strain PCC 7120)	RNA polymerase sigma factor rpoD	Swiss-Prot			51
MDP0000122432	YCF45_PORPU	Porphyra purpurea	Uncharacterized protein ycf45	Swiss-Prot			15
MDP0000122433	AT2G28150.1	Arabidopsis thaliana	unknown protein	TAIR			8
MDP0000122446	LEA2_CICAR	Cicer arietinum (Chickpea) (Garbanzo)	Late embryogenesis abundant protein 2	Swiss-Prot	1.51596	VIPtranspos	33
MDP0000122452	Y2387_MYCBO	Mycobacterium bovis	UPF0053 protein Mb2387c	Swiss-Prot			84
MDP0000122458	OLEO1_PRUDU	Prunus dulcis (Almond) (Prunus amygdalus)	Oleosin 1	Swiss-Prot	1.47226	VIPtranspos	33
MDP0000122464	K6PF4_ARATH	Arabidopsis thaliana (Mouse-ear cress)	6-phosphofructokinase 4, chloroplastic	Swiss-Prot			21
MDP0000122465	WDR8_MOUSE	Mus musculus (Mouse)	WD repeat-containing protein 8	Swiss-Prot			67
MDP0000122493	C97B2_SOYBN	Glycine max (Soybean) (Glycine hispida)	Cytochrome P450 97B2	Swiss-Prot			1
MDP0000122497	AT1G10020.1	Arabidopsis thaliana	unknown protein	TAIR			29
MDP0000122515							71
MDP0000122540	AT2G42570.1	Arabidopsis thaliana	unknown protein	TAIR			50
MDP0000122544	METL1_ARATH	Arabidopsis thaliana (Mouse-ear cress)	Methyltransferase-like protein 1	Swiss-Prot			45
MDP0000122554	AT3G12590.1	Arabidopsis thaliana	unknown protein	TAIR			56
MDP0000122562	MTBC_POPTR	Populus trichocarpa (Western balsam poplar) (Populus balsamifera subsp. trichocarpa)	Probable bifunctional methylthioribulose-1-phosphate dehydratase/enolase-phosphatase E1	Swiss-Prot			19
MDP0000122563	AT1G28280.2	Arabidopsis thaliana	VQ motif-containing protein	TAIR			83
MDP0000122571	VPE_SOYBN	Glycine max (Soybean) (Glycine hispida)	Vacuolar-processing enzyme	Swiss-Prot			82
MDP0000122593	CDPKT_ARATH	Arabidopsis thaliana (Mouse-ear cress)	Calcium-dependent protein kinase 29	Swiss-Prot			38
MDP0000122611	FPA_ARATH	Arabidopsis thaliana (Mouse-ear cress)	Flowering time control protein FPA	Swiss-Prot			83
MDP0000122617	CC130_DICDI	Dictyostelium discoideum (Slime mold)	Coiled-coil domain-containing protein 130 homolog	Swiss-Prot			45
MDP0000122624	FBL15_ARATH	Arabidopsis thaliana (Mouse-ear cress)	F-box/LRR-repeat protein 15	Swiss-Prot			73
MDP0000122632	ZDHC6_ARATH	Arabidopsis thaliana (Mouse-ear cress)	Probable S-acyltransferase At3g09320	Swiss-Prot			72
MDP0000122634	D7THL8_VITVI	Vitis vinifera (Grape)	Whole genome shotgun sequence of line PN40024, scaffold_7.assembly12x	TrEMBL			63
MDP0000122641	B9NDS9_POPTR	Populus trichocarpa (Western balsam poplar) (Populus balsamifera subsp. trichocarpa)	Predicted protein	TrEMBL			69
MDP0000122663	PER1_ARAHY	Arachis hypogaea (Peanut)	Cationic peroxidase 1	Swiss-Prot			27
MDP0000122676	SYDC_MOUSE	Mus musculus (Mouse)	Aspartyl-tRNA synthetase, cytoplasmic	Swiss-Prot			60
MDP0000122685	LE14B_LITER	Lithospermum erythrorhizon	LEC14B protein	Swiss-Prot			43
MDP0000122690	AT3G13410.1	Arabidopsis thaliana	unknown protein	TAIR			34
MDP0000122708	PSMD6_ARATH	Arabidopsis thaliana (Mouse-ear cress)	Probable 26S proteasome non-ATPase regulatory subunit 6	Swiss-Prot			21
MDP0000122716	PUB4_ARATH	Arabidopsis thaliana (Mouse-ear cress)	U-box domain-containing protein 4	Swiss-Prot			28
MDP0000122721	GYRB_NICBE	Nicotiana benthamiana	DNA gyrase subunit B, chloroplastic/mitochondrial	Swiss-Prot			48
MDP0000122724	NSE1_XENLA	Xenopus laevis (African clawed frog)	Non-structural maintenance of chromosomes element 1 homolog	Swiss-Prot	1.15871	VIPtranspos	7
MDP0000122725	NTPA_PEA	Pisum sativum (Garden pea)	Nucleoside-triphosphatase	Swiss-Prot			16
MDP0000122729	MNMA_BORAP	Borrelia afzelii (strain PKo)	tRNA-specific 2-thiouridylase mnmA	Swiss-Prot			83
MDP0000122733	PSL1_RAT	Rattus norvegicus (Rat)	Signal peptide peptidase-like 2B	Swiss-Prot			52
MDP0000122747	GBF3_ARATH	Arabidopsis thaliana (Mouse-ear cress)	G-box-binding factor 3	Swiss-Prot			62
MDP0000122753	AT5G49710.3	Arabidopsis thaliana	unknown protein	TAIR			58
MDP0000122760	AT3G05545.1	Arabidopsis thaliana	transcription factor, putative / zinc finger (C3HC4 type RING finger) family protein	TAIR			49
MDP0000122783	HRP1_YEAST	Saccharomyces cerevisiae (Baker's yeast)	Nuclear polyadenylated RNA-binding protein 4	Swiss-Prot			9
MDP0000122785	PPT1_CAEEL	Caenorhabditis elegans	Palmitoyl-protein thioesterase 1	Swiss-Prot			29
MDP0000122791	SMT1_ARATH	Arabidopsis thaliana (Mouse-ear cress)	Cycloartenol-C-24-methyltransferase	Swiss-Prot			25
MDP0000122792	Y5393_ARATH	Arabidopsis thaliana (Mouse-ear cress)	Probable receptor-like protein kinase At5g39030	Swiss-Prot	2.30893	VIPtranspos	55
MDP0000122821	ppa024182m	Prunus persica	N/A	Peach	1.21909	VIPtransneg	49
MDP0000122902	TIG_TRIEI	Trichodesmium erythraeum (strain IMS101)	Trigger factor	Swiss-Prot			27
MDP0000122903	GAUTB_ARATH	Arabidopsis thaliana (Mouse-ear cress)	Probable galacturonosyltransferase 11	Swiss-Prot			86
MDP0000122904	DOF54_ARATH	Arabidopsis thaliana (Mouse-ear cress)	Dof zinc finger protein DOF5.4	Swiss-Prot			29
MDP0000122907	AT5G08120.1	Arabidopsis thaliana	MBP2C (MICROTUBULE BINDING PROTEIN 2C); protein binding	TAIR			38
MDP0000122917	PMGI_MESCR	Mesembryanthemum crystallinum (Common ice plant) (Cryophytum crystallinum)	2,3-bisphosphoglycerate-independent phosphoglycerate mutase	Swiss-Prot			17
MDP0000122920	AT4G13330.1	Arabidopsis thaliana	unknown protein	TAIR			76
MDP0000122935	ASK3_ARATH	Arabidopsis thaliana (Mouse-ear cress)	SKP1-like protein 3	Swiss-Prot			9
MDP0000122949	PP444_ARATH	Arabidopsis thaliana (Mouse-ear cress)	Pentatricopeptide repeat-containing protein At5g64320, mitochondrial	Swiss-Prot			58
MDP0000122951	T2EB_DICDI	Dictyostelium discoideum (Slime mold)	General transcription factor IIE subunit 2	Swiss-Prot			67
MDP0000122956	SC24B_ARATH	Arabidopsis thaliana (Mouse-ear cress)	Protein transport protein Sec24-like At4g32640	Swiss-Prot			62
MDP0000122958	TP1B_MALDO	Malus domestica (Apple) (Pyrus malus)	Thaumatin-like protein 1b	Swiss-Prot	1.17989	VIPtranspos	20
MDP0000122964	RPM1_ARATH	Arabidopsis thaliana (Mouse-ear cress)	Disease resistance protein RPM1	Swiss-Prot	1.60397	VIPtranspos	33
MDP0000122965	PRI2_ARATH	Arabidopsis thaliana (Mouse-ear cress)	Probable DNA primase large subunit	Swiss-Prot			17
MDP0000122972	WIT1_ARATH	Arabidopsis thaliana (Mouse-ear cress)	WPP domain-interacting tail-anchored protein 1	Swiss-Prot			5
MDP0000122978	AT5G53030.1	Arabidopsis thaliana	unknown protein	TAIR			53
MDP0000122981	SSY1_ARATH	Arabidopsis thaliana (Mouse-ear cress)	Soluble starch synthase, chloroplastic/amyloplastic	Swiss-Prot			76
MDP0000122984							82
MDP0000122993	GSTX4_TOBAC	Nicotiana tabacum (Common tobacco)	Probable glutathione S-transferase	Swiss-Prot	1.07033	VIPtranspos	55
MDP0000123003	AT5G17280.1	Arabidopsis thaliana	unknown protein	TAIR			11
MDP0000123004	MX2_RAT	Rattus norvegicus (Rat)	Interferon-induced GTP-binding protein Mx2	Swiss-Prot			50
MDP0000123012	YG41_SCHPO	Schizosaccharomyces pombe (Fission yeast)	Uncharacterized RNA-binding protein C23E6.01c	Swiss-Prot			15
MDP0000123018	UFD1_RAT	Rattus norvegicus (Rat)	Ubiquitin fusion degradation protein 1 homolog	Swiss-Prot			58
MDP0000123024	AT2G47390.1	Arabidopsis thaliana	serine-type endopeptidase/ serine-type peptidase	TAIR			74
MDP0000123025	LONM_MAIZE	Zea mays (Maize)	Lon protease homolog, mitochondrial	Swiss-Prot			30
MDP0000123026	AT1G56423.1	Arabidopsis thaliana	unknown protein	TAIR			34
MDP0000123044	AT5G11530.1	Arabidopsis thaliana	EMF1 (embryonic flower 1); transcription regulator	TAIR			82
MDP0000123045	TOCC_ARATH	Arabidopsis thaliana (Mouse-ear cress)	Tocopherol cyclase, chloroplastic	Swiss-Prot			29
MDP0000123082	AT5G50350.1	Arabidopsis thaliana	unknown protein	TAIR	1.0755	VIPtranspos	42
MDP0000123085	AB16G_ARATH	Arabidopsis thaliana (Mouse-ear cress)	ABC transporter G family member 16	Swiss-Prot	1.00716	VIPtransneg	16
MDP0000123086	PRPF3_HUMAN	Homo sapiens (Human)	U4/U6 small nuclear ribonucleoprotein Prp3	Swiss-Prot			41
MDP0000123096	FTSZ_ANASP	Anabaena sp. (strain PCC 7120)	Cell division protein ftsZ	Swiss-Prot			45
MDP0000123097	ROC3_ORYSI	Oryza sativa subsp. indica (Rice)	Homeobox-leucine zipper protein ROC3	Swiss-Prot			59
MDP0000123102	GLO2O_ARATH	Arabidopsis thaliana (Mouse-ear cress)	Hydroxyacylglutathione hydrolase 3, mitochondrial	Swiss-Prot			23
MDP0000123104	YCV6_SCHPO	Schizosaccharomyces pombe (Fission yeast)	Putative hydrolase C777.06c	Swiss-Prot			19
MDP0000123133	SALR_PAPBR	Papaver bracteatum (Great scarlet poppy)	Salutaridine reductase	Swiss-Prot			27
MDP0000123135	AT2G28120.1	Arabidopsis thaliana	nodulin family protein	TAIR	1.80556	VIPtransneg	68
MDP0000123144	VATL_GOSHI	Gossypium hirsutum (Upland cotton) (Gossypium mexicanum)	V-type proton ATPase 16 kDa proteolipid subunit	Swiss-Prot			83
MDP0000123153	MT2_ACTDE	Actinidia deliciosa (Kiwi)	Metallothionein-like protein type 2	Swiss-Prot			78
MDP0000123154	PYRC_ARATH	Arabidopsis thaliana (Mouse-ear cress)	Dihydroorotase, mitochondrial	Swiss-Prot			34
MDP0000123158							80
MDP0000123193	WNK3_ARATH	Arabidopsis thaliana (Mouse-ear cress)	Probable serine/threonine-protein kinase WNK3	Swiss-Prot			41
MDP0000123201	TBCE_DANRE	Danio rerio (Zebrafish) (Brachydanio rerio)	Tubulin-specific chaperone E	Swiss-Prot			52
MDP0000123208	TBP2_WHEAT	Triticum aestivum (Wheat)	TATA-box-binding protein 2	Swiss-Prot			5
MDP0000123242	ADK_PHYPA	Physcomitrella patens (Moss)	Adenosine kinase	Swiss-Prot			26
MDP0000123248	1A11_PRUMU	Prunus mume (Japanese flowering apricot)	1-aminocyclopropane-1-carboxylate synthase 1	Swiss-Prot	1.62829	VIPtranspos	33
MDP0000123252	RBH1B_ARATH	Arabidopsis thaliana (Mouse-ear cress)	Ras-related protein RABH1B	Swiss-Prot			50
MDP0000123274	WDR12_CHLRE	Chlamydomonas reinhardtii	Ribosome biogenesis protein WDR12 homolog	Swiss-Prot			13
MDP0000123284	P2C38_ARATH	Arabidopsis thaliana (Mouse-ear cress)	Probable protein phosphatase 2C 38	Swiss-Prot			36
MDP0000123286	AT1G71310.1	Arabidopsis thaliana	unknown protein	TAIR			1
MDP0000123287	B9MUI8_POPTR	Populus trichocarpa (Western balsam poplar) (Populus balsamifera subsp. trichocarpa)	Condensin complex components subunit	TrEMBL			69
MDP0000123299	AT4G02405.1	Arabidopsis thaliana	unknown protein	TAIR			5
MDP0000123310	AT3G14850.2	Arabidopsis thaliana	unknown protein	TAIR			9
MDP0000123318	MCES1_ARATH	Arabidopsis thaliana (Mouse-ear cress)	mRNA cap guanine-N7 methyltransferase 1	Swiss-Prot	1.36824	VIPtransneg	66
MDP0000123324	SYDC_HUMAN	Homo sapiens (Human)	Aspartyl-tRNA synthetase, cytoplasmic	Swiss-Prot			16
MDP0000123328	AT1G04390.1	Arabidopsis thaliana	protein binding	TAIR			62
MDP0000123343	R13L1_ARATH	Arabidopsis thaliana (Mouse-ear cress)	Putative disease resistance RPP13-like protein 1	Swiss-Prot			86
MDP0000123354	PHSH_SOLTU	Solanum tuberosum (Potato)	Alpha-glucan phosphorylase, H isozyme	Swiss-Prot			10
MDP0000123361	KDSA_PEA	Pisum sativum (Garden pea)	2-dehydro-3-deoxyphosphooctonate aldolase	Swiss-Prot			66
MDP0000123370	AT2G27980.1	Arabidopsis thaliana	protein binding / zinc ion binding	TAIR			17
MDP0000123374	RPAP3_HUMAN	Homo sapiens (Human)	RNA polymerase II-associated protein 3	Swiss-Prot			85
MDP0000123385	CRK10_ARATH	Arabidopsis thaliana (Mouse-ear cress)	Cysteine-rich receptor-like protein kinase 10	Swiss-Prot			44
MDP0000123407	Y1235_ORYSJ	Oryza sativa subsp. japonica (Rice)	B3 domain-containing protein Os01g0723500	Swiss-Prot			52
MDP0000123409	TM147_XENLA	Xenopus laevis (African clawed frog)	Transmembrane protein 147	Swiss-Prot			84
MDP0000123414	YG41_SCHPO	Schizosaccharomyces pombe (Fission yeast)	Uncharacterized RNA-binding protein C23E6.01c	Swiss-Prot			17
MDP0000123418	Y1487_ARATH	Arabidopsis thaliana (Mouse-ear cress)	Uncharacterized protein At1g14870	Swiss-Prot			50
MDP0000123429	EXP13_ARATH	Arabidopsis thaliana (Mouse-ear cress)	Expansin-A13	Swiss-Prot	1.37354	VIPtransneg	49
MDP0000123432	P2C37_ARATH	Arabidopsis thaliana (Mouse-ear cress)	Protein phosphatase 2C 37	Swiss-Prot			72
MDP0000123451	AT3G52570.1	Arabidopsis thaliana	ATP binding	TAIR			5
MDP0000123462	SRRM2_MOUSE	Mus musculus (Mouse)	Serine/arginine repetitive matrix protein 2	Swiss-Prot			61
MDP0000123467	WRK75_ARATH	Arabidopsis thaliana (Mouse-ear cress)	Probable WRKY transcription factor 75	Swiss-Prot	1.38269	VIPtranspos	33
MDP0000123469	UBP16_ARATH	Arabidopsis thaliana (Mouse-ear cress)	Ubiquitin carboxyl-terminal hydrolase 16	Swiss-Prot			51
MDP0000123472	PAB2_SCHPO	Schizosaccharomyces pombe (Fission yeast)	Polyadenylate-binding protein 2	Swiss-Prot			65
MDP0000123485	CSN8_ARATH	Arabidopsis thaliana (Mouse-ear cress)	COP9 signalosome complex subunit 8	Swiss-Prot			21
MDP0000123488	SODF_SOYBN	Glycine max (Soybean) (Glycine hispida)	Superoxide dismutase [Fe], chloroplastic	Swiss-Prot			24
MDP0000123544	UBC32_ARATH	Arabidopsis thaliana (Mouse-ear cress)	Ubiquitin-conjugating enzyme E2 32	Swiss-Prot			83
MDP0000123549	G3BP_SCHPO	Schizosaccharomyces pombe (Fission yeast)	Putative G3BP-like protein	Swiss-Prot			60
MDP0000123553	AT5G06440.3	Arabidopsis thaliana	unknown protein	TAIR			52
MDP0000123555	AT2G35900.1	Arabidopsis thaliana	unknown protein	TAIR			26
MDP0000123562	AT4G12760.1	Arabidopsis thaliana	unknown protein	TAIR			17
MDP0000123565	TMVRN_NICGU	Nicotiana glutinosa (Tobacco)	TMV resistance protein N	Swiss-Prot	1.17464	VIPtranspos	7
MDP0000123566	C6T967_SOYBN	Glycine max (Soybean) (Glycine hispida)	Putative uncharacterized protein	TrEMBL			26
MDP0000123568	ODO2_DICDI	Dictyostelium discoideum (Slime mold)	Dihydrolipoyllysine-residue succinyltransferase component of 2-oxoglutarate dehydrogenase complex, mitochondrial	Swiss-Prot			43
MDP0000123571	RHA1_ARATH	Arabidopsis thaliana (Mouse-ear cress)	Ras-related protein RHA1	Swiss-Prot			68
MDP0000123573	SAT3_ARATH	Arabidopsis thaliana (Mouse-ear cress)	Serine acetyltransferase 3, mitochondrial	Swiss-Prot			49
MDP0000123580	OEP80_ARATH	Arabidopsis thaliana (Mouse-ear cress)	Outer envelope protein of 80 kDa, chloroplastic	Swiss-Prot			63
MDP0000123604	YWBG_BACSU	Bacillus subtilis	Uncharacterized protein ywbG	Swiss-Prot			27
MDP0000123619	PRI2_ARATH	Arabidopsis thaliana (Mouse-ear cress)	Probable DNA primase large subunit	Swiss-Prot			17
MDP0000123621	DI3L2_HUMAN	Homo sapiens (Human)	DIS3-like exonuclease 2	Swiss-Prot			64
MDP0000123632	AT3G14450.1	Arabidopsis thaliana	CID9 (CTC-Interacting Domain 9); RNA binding / protein binding	TAIR			21
MDP0000123636	CNGT1_ARATH	Arabidopsis thaliana (Mouse-ear cress)	Cytokinin-N-glucosyltransferase 1	Swiss-Prot			44
MDP0000123646	BRE_XENLA	Xenopus laevis (African clawed frog)	BRCA1-A complex subunit BRE	Swiss-Prot			32
MDP0000123647	BRE_XENLA	Xenopus laevis (African clawed frog)	BRCA1-A complex subunit BRE	Swiss-Prot			27
MDP0000123650	TO222_ARATH	Arabidopsis thaliana (Mouse-ear cress)	Mitochondrial import receptor subunit TOM22 homolog 2	Swiss-Prot			57
MDP0000123659	YDB1_SCHPO	Schizosaccharomyces pombe (Fission yeast)	Uncharacterized transporter C22E12.01	Swiss-Prot	1.07474	VIPtransneg	84
MDP0000123665	K6PF5_ARATH	Arabidopsis thaliana (Mouse-ear cress)	6-phosphofructokinase 5, chloroplastic	Swiss-Prot			18
MDP0000123667	K6PF5_ARATH	Arabidopsis thaliana (Mouse-ear cress)	6-phosphofructokinase 5, chloroplastic	Swiss-Prot			56
MDP0000123671	UCPB_DICDI	Dictyostelium discoideum (Slime mold)	Mitochondrial substrate carrier family protein ucpB	Swiss-Prot			38
MDP0000123673	CELF5_XENTR	Xenopus tropicalis (Western clawed frog) (Silurana tropicalis)	CUGBP Elav-like family member 5	Swiss-Prot			86
MDP0000123675	DFRA_MALDO	Malus domestica (Apple) (Pyrus malus)	Bifunctional dihydroflavonol 4-reductase/flavanone 4-reductase	Swiss-Prot			74
MDP0000123680	BEL1_ARATH	Arabidopsis thaliana (Mouse-ear cress)	Homeobox protein BEL1 homolog	Swiss-Prot			38
MDP0000123687	XYLT1_RAT	Rattus norvegicus (Rat)	Xylosyltransferase 1	Swiss-Prot			20
MDP0000123700	AT2G34570.1	Arabidopsis thaliana	MEE21 (maternal effect embryo arrest 21)	TAIR			82
MDP0000123709	KCAB_ORYSJ	Oryza sativa subsp. japonica (Rice)	Probable voltage-gated potassium channel subunit beta	Swiss-Prot			19
MDP0000123719	AT3G54390.1	Arabidopsis thaliana	transcription factor	TAIR			69
MDP0000123745	FRS5_ARATH	Arabidopsis thaliana (Mouse-ear cress)	Protein FAR1-RELATED SEQUENCE 5	Swiss-Prot			65
MDP0000123747	LEU1A_SOLPN	Solanum pennellii (Tomato) (Lycopersicon pennellii)	2-isopropylmalate synthase A	Swiss-Prot	0.937076	VIPtranspos	25
MDP0000123759	PFBS_ARATH	Arabidopsis thaliana (Mouse-ear cress)	Phytochromobilin:ferredoxin oxidoreductase, chloroplastic	Swiss-Prot			40
MDP0000123771	GLGB_MAIZE	Zea mays (Maize)	1,4-alpha-glucan-branching enzyme 2, chloroplastic/amyloplastic	Swiss-Prot			56
MDP0000123780	ARD4_ARATH	Arabidopsis thaliana (Mouse-ear cress)	1,2-dihydroxy-3-keto-5-methylthiopentene dioxygenase 4	Swiss-Prot	1.25836	VIPtransneg	66
MDP0000123807	ppa023978m	Prunus persica	N/A	Peach			31
MDP0000123816	IAA17_ARATH	Arabidopsis thaliana (Mouse-ear cress)	Auxin-responsive protein IAA17	Swiss-Prot			19
MDP0000123817	ARG7_PHAAU	Phaseolus aureus (Mung bean) (Vigna radiata var. radiata)	Indole-3-acetic acid-induced protein ARG7	Swiss-Prot	1.03556	VIPtranspos	7
MDP0000123823	IQD32_ARATH	Arabidopsis thaliana (Mouse-ear cress)	Protein IQ-DOMAIN 32	Swiss-Prot			61
MDP0000123825	PP356_ARATH	Arabidopsis thaliana (Mouse-ear cress)	Pentatricopeptide repeat-containing protein At4g38150	Swiss-Prot			37
MDP0000123832	3HBH1_PSEAC	Pseudomonas alcaligenes	3-hydroxybenzoate 6-hydroxylase 1	Swiss-Prot	1.81313	VIPtranspos	33
MDP0000123874	DAG_ANTMA	Antirrhinum majus (Garden snapdragon)	DAG protein, chloroplastic	Swiss-Prot			57
MDP0000123879	AT1G61065.1	Arabidopsis thaliana	unknown protein	TAIR	1.48492	VIPtransneg	49
MDP0000123888	WRK75_ARATH	Arabidopsis thaliana (Mouse-ear cress)	Probable WRKY transcription factor 75	Swiss-Prot	1.83853	VIPtranspos	33
MDP0000123890	DAG_ANTMA	Antirrhinum majus (Garden snapdragon)	DAG protein, chloroplastic	Swiss-Prot			28
MDP0000123893	HEC2_ARATH	Arabidopsis thaliana (Mouse-ear cress)	Transcription factor HEC2	Swiss-Prot	1.50929	VIPtranspos	2
MDP0000123894	HEC2_ARATH	Arabidopsis thaliana (Mouse-ear cress)	Transcription factor HEC2	Swiss-Prot	1.48502	VIPtranspos	2
MDP0000123910	IDND_VITVI	Vitis vinifera (Grape)	L-idonate 5-dehydrogenase	Swiss-Prot	2.02917	VIPtranspos	2
MDP0000123912	AT5G62150.1	Arabidopsis thaliana	peptidoglycan-binding LysM domain-containing protein	TAIR			57
MDP0000123919	TCP19_ARATH	Arabidopsis thaliana (Mouse-ear cress)	Transcription factor TCP19	Swiss-Prot			44
MDP0000123923	SLX1_SCHJY	Schizosaccharomyces japonicus (strain yFS275 / FY16936) (Fission yeast)	Structure-specific endonuclease subunit slx1	Swiss-Prot			6
MDP0000123927	CCD32_ARATH	Arabidopsis thaliana (Mouse-ear cress)	Cyclin-D3-2	Swiss-Prot			59
MDP0000123956	ATL46_ARATH	Arabidopsis thaliana (Mouse-ear cress)	RING-H2 finger protein ATL46	Swiss-Prot			1
MDP0000123958	UVH3_ARATH	Arabidopsis thaliana (Mouse-ear cress)	DNA repair protein UVH3	Swiss-Prot			77
MDP0000123980	HAL3A_ARATH	Arabidopsis thaliana (Mouse-ear cress)	Phosphopantothenoylcysteine decarboxylase	Swiss-Prot			84
MDP0000123981	PRP31_XENLA	Xenopus laevis (African clawed frog)	U4/U6 small nuclear ribonucleoprotein Prp31	Swiss-Prot			75
MDP0000123982	TM87B_MOUSE	Mus musculus (Mouse)	Transmembrane protein 87B	Swiss-Prot			80
MDP0000123987	FMO1_ARATH	Arabidopsis thaliana (Mouse-ear cress)	Probable flavin-containing monooxygenase 1	Swiss-Prot			49
MDP0000123993	CADH1_OCIBA	Ocimum basilicum (Sweet basil)	Cinnamyl alcohol dehydrogenase 1	Swiss-Prot	1.64079	VIPtranspos	33
MDP0000123996	CAP6_ARATH	Arabidopsis thaliana (Mouse-ear cress)	Putative clathrin assembly protein At4g25940	Swiss-Prot			51
MDP0000123998	CAP7_ARATH	Arabidopsis thaliana (Mouse-ear cress)	Putative clathrin assembly protein At5g57200	Swiss-Prot			51
MDP0000124002	PGES2_DANRE	Danio rerio (Zebrafish) (Brachydanio rerio)	Prostaglandin E synthase 2	Swiss-Prot			78
MDP0000124006	AB13B_ARATH	Arabidopsis thaliana (Mouse-ear cress)	ABC transporter B family member 13	Swiss-Prot			27
MDP0000124008	ppa024785m	Prunus persica	N/A	Peach			38
MDP0000124012	UBC21_ARATH	Arabidopsis thaliana (Mouse-ear cress)	Probable ubiquitin-conjugating enzyme E2 21	Swiss-Prot			70
MDP0000124013	NYC1_ORYSJ	Oryza sativa subsp. japonica (Rice)	Probable chlorophyll(ide) b reductase NYC1, chloroplastic	Swiss-Prot			38
MDP0000124015					0.93481	VIPtransneg	65
MDP0000124016	AT5G19540.1	Arabidopsis thaliana	unknown protein	TAIR	1.41029	VIPtransneg	17
MDP0000124019	BH078_ARATH	Arabidopsis thaliana (Mouse-ear cress)	Transcription factor bHLH78	Swiss-Prot			48
MDP0000124023	DNLI1_ARATH	Arabidopsis thaliana (Mouse-ear cress)	DNA ligase 1	Swiss-Prot			83
MDP0000124034	AT3G49990.1	Arabidopsis thaliana	FUNCTIONS IN: molecular_function unknown; INVOLVED IN: biological_process unknown; LOCATED IN: cellular_component unknown; EXPRESSED IN: 23 plant structures; EXPRESSED DURING: 13 growth stages; CONTAINS InterPro DOMAIN/s: Low temperature viability protein (InterPro:IPR007307); Has 1404 Blast hits to 1163 proteins in 173 species: Archae - 5; Bacteria - 61; Metazoa - 489; Fungi - 146; Plants - 69; …	TAIR	0.99402	VIPtransneg	76
MDP0000124047	ODBB_RAT	Rattus norvegicus (Rat)	2-oxoisovalerate dehydrogenase subunit beta, mitochondrial	Swiss-Prot			23
MDP0000124048	YTHD2_BOVIN	Bos taurus (Bovine)	YTH domain family protein 2	Swiss-Prot			48
MDP0000124053	APL_ARATH	Arabidopsis thaliana (Mouse-ear cress)	Myb family transcription factor APL	Swiss-Prot	1.04981	VIPtransneg	76
MDP0000124057	BH003_ARATH	Arabidopsis thaliana (Mouse-ear cress)	Transcription factor bHLH3	Swiss-Prot			59
MDP0000124063	Y4276_ARATH	Arabidopsis thaliana (Mouse-ear cress)	Uncharacterized protein At4g22760	Swiss-Prot			11
MDP0000124065	Y4276_ARATH	Arabidopsis thaliana (Mouse-ear cress)	Uncharacterized protein At4g22760	Swiss-Prot			11
MDP0000124067	AT5G05570.2	Arabidopsis thaliana	N/A	TAIR			1
MDP0000124069					1.7659	VIPtranspos	33
MDP0000124078	WDR25_HUMAN	Homo sapiens (Human)	WD repeat-containing protein 25	Swiss-Prot			79
MDP0000124089	DCHS_SOLLC	Solanum lycopersicum (Tomato) (Lycopersicon esculentum)	Histidine decarboxylase	Swiss-Prot	1.7518	VIPtransneg	84
MDP0000124102	PABP2_ARATH	Arabidopsis thaliana (Mouse-ear cress)	Polyadenylate-binding protein 2	Swiss-Prot			22
MDP0000124103	Y3028_ARATH	Arabidopsis thaliana (Mouse-ear cress)	Uncharacterized acetyltransferase At3g50280	Swiss-Prot	1.5369	VIPtranspos	55
MDP0000124114	RL192_ARATH	Arabidopsis thaliana (Mouse-ear cress)	60S ribosomal protein L19-2	Swiss-Prot			37
MDP0000124126	PEX16_XENTR	Xenopus tropicalis (Western clawed frog) (Silurana tropicalis)	Peroxisomal membrane protein PEX16	Swiss-Prot			58
MDP0000124127	PEX16_XENTR	Xenopus tropicalis (Western clawed frog) (Silurana tropicalis)	Peroxisomal membrane protein PEX16	Swiss-Prot			77
MDP0000124128	RBX1A_ARATH	Arabidopsis thaliana (Mouse-ear cress)	RING-box protein 1a	Swiss-Prot			11
MDP0000124134	A5BXY9_VITVI	Vitis vinifera (Grape)	Putative uncharacterized protein	TrEMBL	1.01594	VIPtranspos	81
MDP0000124144	AT3G08640.1	Arabidopsis thaliana	alphavirus core protein family	TAIR			37
MDP0000124150	KNAT3_ARATH	Arabidopsis thaliana (Mouse-ear cress)	Homeobox protein knotted-1-like 3	Swiss-Prot			83
MDP0000124152	SF13B_HUMAN	Homo sapiens (Human)	Splicing factor, arginine/serine-rich 13B	Swiss-Prot			82
MDP0000124158	VATG_CITLI	Citrus limon (Lemon)	V-type proton ATPase subunit G	Swiss-Prot			12
MDP0000124161	MTPC3_ARATH	Arabidopsis thaliana (Mouse-ear cress)	Putative metal tolerance protein C3	Swiss-Prot			49
MDP0000124168	HM13_HUMAN	Homo sapiens (Human)	Minor histocompatibility antigen H13	Swiss-Prot			70
MDP0000124187	ZN363_HUMAN	Homo sapiens (Human)	RING finger and CHY zinc finger domain-containing protein 1	Swiss-Prot			15
MDP0000124196	KCO5_ARATH	Arabidopsis thaliana (Mouse-ear cress)	Probable calcium-activated outward-rectifying potassium channel 5, chloroplastic	Swiss-Prot			23
MDP0000124203	ARP9_ORYSI	Oryza sativa subsp. indica (Rice)	Actin-related protein 9	Swiss-Prot			80
MDP0000124204	AT4G14420.1	Arabidopsis thaliana	lesion inducing protein-related	TAIR	0.954866	VIPtranspos	81
MDP0000124211	Y1491_ARATH	Arabidopsis thaliana (Mouse-ear cress)	DUF246 domain-containing protein At1g04910	Swiss-Prot			56
MDP0000124220	NUD19_ARATH	Arabidopsis thaliana (Mouse-ear cress)	Nudix hydrolase 19, chloroplastic	Swiss-Prot			46
MDP0000124233	Y103_SYNY3	Synechocystis sp. (strain PCC 6803)	Uncharacterized protein sll0103	Swiss-Prot	1.14948	VIPtranspos	44
MDP0000124249	UMP3_ARATH	Arabidopsis thaliana (Mouse-ear cress)	Uncharacterized protein At5g10860, mitochondrial	Swiss-Prot			32
MDP0000124277	DHQSD_ARATH	Arabidopsis thaliana (Mouse-ear cress)	Bifunctional 3-dehydroquinate dehydratase/shikimate dehydrogenase, chloroplastic	Swiss-Prot			13
MDP0000124281	AT1G64350.1	Arabidopsis thaliana	SEH1H; nucleotide binding	TAIR			72
MDP0000124290	BGL12_ORYSJ	Oryza sativa subsp. japonica (Rice)	Beta-glucosidase 12	Swiss-Prot			39
MDP0000124296	A115_TOBAC	Nicotiana tabacum (Common tobacco)	Auxin-induced protein PCNT115	Swiss-Prot	1.7534	VIPtranspos	33
MDP0000124297	ASCL_SOLLC	Solanum lycopersicum (Tomato) (Lycopersicon esculentum)	ASC1-like protein	Swiss-Prot			52
MDP0000124301	ARR2_ARATH	Arabidopsis thaliana (Mouse-ear cress)	Two-component response regulator ARR2	Swiss-Prot			79
MDP0000124326	HT1_ARATH	Arabidopsis thaliana (Mouse-ear cress)	Serine/threonine-protein kinase HT1	Swiss-Prot			56
MDP0000124327	EDEM2_HUMAN	Homo sapiens (Human)	ER degradation-enhancing alpha-mannosidase-like 2	Swiss-Prot			83
MDP0000124356	MFP_ORYSJ	Oryza sativa subsp. japonica (Rice)	Peroxisomal fatty acid beta-oxidation multifunctional protein	Swiss-Prot			55
MDP0000124365	AT3G59630.1	Arabidopsis thaliana	diphthamide synthesis DPH2 family protein	TAIR			5
MDP0000124371	Y1689_ARATH	Arabidopsis thaliana (Mouse-ear cress)	Uncharacterized membrane protein At1g06890	Swiss-Prot			21
MDP0000124375	TL16_ARATH	Arabidopsis thaliana (Mouse-ear cress)	Thylakoid lumenal 16.5 kDa protein, chloroplastic	Swiss-Prot	1.00053	VIPtransneg	66
MDP0000124388	Y5621_ARATH	Arabidopsis thaliana (Mouse-ear cress)	PHD finger protein At5g26210	Swiss-Prot			32
MDP0000124390	AT1G04850.1	Arabidopsis thaliana	ubiquitin-associated (UBA)/TS-N domain-containing protein	TAIR			31
MDP0000124391	AT1G01110.2	Arabidopsis thaliana	IQD18 (IQ-domain 18)	TAIR			74
MDP0000124402	AT1G21630.1	Arabidopsis thaliana	calcium-binding EF hand family protein	TAIR			5
MDP0000124406	GUF1_MOUSE	Mus musculus (Mouse)	GTP-binding protein GUF1 homolog	Swiss-Prot			15
MDP0000124417	KADC1_ARATH	Arabidopsis thaliana (Mouse-ear cress)	Probable adenylate kinase 1, chloroplastic	Swiss-Prot			50
MDP0000124428	HERC3_HUMAN	Homo sapiens (Human)	Probable E3 ubiquitin-protein ligase HERC3	Swiss-Prot	1.44817	VIPtranspos	55
MDP0000124429	AP1_SINAL	Sinapis alba (White mustard) (Brassica hirta)	Floral homeotic protein APETALA 1	Swiss-Prot			1
MDP0000124455	AT2G39170.1	Arabidopsis thaliana	unknown protein	TAIR			5
MDP0000124464	B9N1Z2_POPTR	Populus trichocarpa (Western balsam poplar) (Populus balsamifera subsp. trichocarpa)	Predicted protein	TrEMBL			30
MDP0000124477	CP062_MOUSE	Mus musculus (Mouse)	UPF0505 protein C16orf62 homolog	Swiss-Prot			31
MDP0000124481	SKI15_ARATH	Arabidopsis thaliana (Mouse-ear cress)	SKP1-interacting partner 15	Swiss-Prot			37
MDP0000124490	GTOMC_ARATH	Arabidopsis thaliana (Mouse-ear cress)	Tocopherol O-methyltransferase, chloroplastic	Swiss-Prot			83
MDP0000124491	HDT1_SOLCH	Solanum chacoense (Chaco potato)	Histone deacetylase HDT1	Swiss-Prot			40
MDP0000124492	U2AFA_ORYSJ	Oryza sativa subsp. japonica (Rice)	Splicing factor U2af small subunit A	Swiss-Prot			45
MDP0000124500	ACCR3_ARATH	Arabidopsis thaliana (Mouse-ear cress)	Putative serine/threonine-protein kinase-like protein CCR3	Swiss-Prot			16
MDP0000124502	ACY1_HUMAN	Homo sapiens (Human)	Aminoacylase-1	Swiss-Prot			30
MDP0000124503	Y5614_ARATH	Arabidopsis thaliana (Mouse-ear cress)	Probable LRR receptor-like serine/threonine-protein kinase At1g56140	Swiss-Prot			15
MDP0000124507	K6PF3_ARATH	Arabidopsis thaliana (Mouse-ear cress)	6-phosphofructokinase 3	Swiss-Prot	1.36971	VIPtranspos	33
MDP0000124519	DPOLL_MACFA	Macaca fascicularis (Crab eating macaque) (Cynomolgus monkey)	DNA polymerase lambda	Swiss-Prot			47
MDP0000124523	SYH_ORYSJ	Oryza sativa subsp. japonica (Rice)	Histidyl-tRNA synthetase	Swiss-Prot			75
MDP0000124524	PRU1_PRUAR	Prunus armeniaca (Apricot)	Major allergen Pru ar 1	Swiss-Prot			27
MDP0000124546	U4977_ARATH	Arabidopsis thaliana (Mouse-ear cress)	UPF0497 membrane protein At2g28370	Swiss-Prot			57
MDP0000124554	GORK_ARATH	Arabidopsis thaliana (Mouse-ear cress)	Potassium channel GORK	Swiss-Prot			20
MDP0000124555	WER_ARATH	Arabidopsis thaliana (Mouse-ear cress)	Transcription factor WER	Swiss-Prot			40
MDP0000124576	GAIP_CUCMA	Cucurbita maxima (Pumpkin) (Winter squash)	DELLA protein GAIP	Swiss-Prot			26
MDP0000124578	AT2G10950.1	Arabidopsis thaliana	BSD domain-containing protein	TAIR			18
MDP0000124580							81
MDP0000124583	PDRP1_ARATH	Arabidopsis thaliana (Mouse-ear cress)	Pyruvate, phosphate dikinase regulatory protein 1, chloroplastic	Swiss-Prot			37
MDP0000124585	COGT2_ARATH	Arabidopsis thaliana (Mouse-ear cress)	Cytokinin-O-glucosyltransferase 2	Swiss-Prot	1.3871	VIPtransneg	68
MDP0000124590							1
MDP0000124599	NAT6_ARATH	Arabidopsis thaliana (Mouse-ear cress)	Nucleobase-ascorbate transporter 6	Swiss-Prot			72
MDP0000124606	APK2A_ARATH	Arabidopsis thaliana (Mouse-ear cress)	Protein kinase 2A, chloroplastic	Swiss-Prot	1.1201	VIPtransneg	40
MDP0000124610	CP19D_ARATH	Arabidopsis thaliana (Mouse-ear cress)	Peptidyl-prolyl cis-trans isomerase CYP19-4	Swiss-Prot			9
MDP0000124614	VTA1_BOVIN	Bos taurus (Bovine)	Vacuolar protein sorting-associated protein VTA1 homolog	Swiss-Prot			10
MDP0000124616	CX5C2_ARATH	Arabidopsis thaliana (Mouse-ear cress)	Cytochrome c oxidase subunit 5C-2	Swiss-Prot			84
MDP0000124617	DNAJ_BEII9	Beijerinckia indica subsp. indica (strain ATCC 9039 / DSM 1715 / NCIB 8712)	Chaperone protein dnaJ	Swiss-Prot	1.05921	VIPtransneg	13
MDP0000124621	SRK6_BRAOE	Brassica oleracea var. acephala (Flowering kale)	Putative serine/threonine-protein kinase receptor	Swiss-Prot			20
MDP0000124624	CRBN_BOVIN	Bos taurus (Bovine)	Protein cereblon	Swiss-Prot			5
MDP0000124626	ANGT_GENTR	Gentiana triflora (Clustered gentian)	Anthocyanin 3'-O-beta-glucosyltransferase	Swiss-Prot			2
MDP0000124634	AT2G03440.1	Arabidopsis thaliana	nodulin-related	TAIR			22
MDP0000124637	KIF3A_MOUSE	Mus musculus (Mouse)	Kinesin-like protein KIF3A	Swiss-Prot			10
MDP0000124654	TT12_ARATH	Arabidopsis thaliana (Mouse-ear cress)	Protein TRANSPARENT TESTA 12	Swiss-Prot	1.10366	VIPtransneg	49
MDP0000124655	PTEN_XENLA	Xenopus laevis (African clawed frog)	Phosphatidylinositol-3,4,5-trisphosphate 3-phosphatase and dual-specificity protein phosphatase PTEN	Swiss-Prot			74
MDP0000124661	PER42_ARATH	Arabidopsis thaliana (Mouse-ear cress)	Peroxidase 42	Swiss-Prot			37
MDP0000124665	AT1G34320.1	Arabidopsis thaliana	unknown protein	TAIR	0.949615	VIPtranspos	39
MDP0000124669	AT3G57200.1	Arabidopsis thaliana	unknown protein	TAIR			62
MDP0000124674	GATL3_ARATH	Arabidopsis thaliana (Mouse-ear cress)	Probable galacturonosyltransferase-like 3	Swiss-Prot			71
MDP0000124675	Y2289_ARATH	Arabidopsis thaliana (Mouse-ear cress)	Probable LRR receptor-like serine/threonine-protein kinase At2g28960	Swiss-Prot			47
MDP0000124687	AT4G37180.1	Arabidopsis thaliana	myb family transcription factor	TAIR			45
MDP0000124691	GAUT3_ARATH	Arabidopsis thaliana (Mouse-ear cress)	Probable galacturonosyltransferase 3	Swiss-Prot			46
MDP0000124708	AT5G55640.1	Arabidopsis thaliana	unknown protein	TAIR			31
MDP0000124716	LONF3_MOUSE	Mus musculus (Mouse)	LON peptidase N-terminal domain and RING finger protein 3	Swiss-Prot			27
MDP0000124719	ATL79_ARATH	Arabidopsis thaliana (Mouse-ear cress)	RING-H2 finger protein ATL79	Swiss-Prot			48
MDP0000124724	AT1G04730.1	Arabidopsis thaliana	AAA-type ATPase family protein	TAIR			56
MDP0000124728	RM41A_XENLA	Xenopus laevis (African clawed frog)	39S ribosomal protein L41-A, mitochondrial	Swiss-Prot			57
MDP0000124752	TLPH_ARATH	Arabidopsis thaliana (Mouse-ear cress)	Thaumatin-like protein	Swiss-Prot			1
MDP0000124753	AT5G58450.1	Arabidopsis thaliana	binding	TAIR			52
MDP0000124771	IST1_PONAB	Pongo abelii (Sumatran orangutan)	IST1 homolog	Swiss-Prot			58
MDP0000124774	Y1235_ORYSJ	Oryza sativa subsp. japonica (Rice)	B3 domain-containing protein Os01g0723500	Swiss-Prot			10
MDP0000124781	RT19_ARATH	Arabidopsis thaliana (Mouse-ear cress)	40S ribosomal protein S19, mitochondrial	Swiss-Prot			31
MDP0000124807	C72A1_CATRO	Catharanthus roseus (Madagascar periwinkle) (Vinca rosea)	Secologanin synthase	Swiss-Prot	1.7194	VIPtranspos	33
MDP0000124810	IAA14_ARATH	Arabidopsis thaliana (Mouse-ear cress)	Auxin-responsive protein IAA14	Swiss-Prot			63
MDP0000124827	HAT7_ARATH	Arabidopsis thaliana (Mouse-ear cress)	Homeobox-leucine zipper protein HAT7	Swiss-Prot			27
MDP0000124834	ACCH1_ARATH	Arabidopsis thaliana (Mouse-ear cress)	1-aminocyclopropane-1-carboxylate oxidase homolog 1	Swiss-Prot	1.00161	VIPtranspos	39
MDP0000124838	MGLL_RAT	Rattus norvegicus (Rat)	Monoglyceride lipase	Swiss-Prot			27
MDP0000124866	BCHH_RHOS4	Rhodobacter sphaeroides (strain ATCC 17023 / 2.4.1 / NCIB 8253 / DSM 158)	Magnesium-chelatase subunit H	Swiss-Prot			38
MDP0000124868	AT3G57450.1	Arabidopsis thaliana	unknown protein	TAIR	1.50645	VIPtranspos	33
MDP0000124871	BOLA2_MOUSE	Mus musculus (Mouse)	BolA-like protein 2	Swiss-Prot			29
MDP0000124873	AT5G42750.1	Arabidopsis thaliana	BKI1 (BRI1 kinase inhibitor 1); protein heterodimerization	TAIR			29
MDP0000124880	HA22I_ARATH	Arabidopsis thaliana (Mouse-ear cress)	HVA22-like protein i	Swiss-Prot			63
MDP0000124881	E2F3_MOUSE	Mus musculus (Mouse)	Transcription factor E2F3	Swiss-Prot			73
MDP0000124883	KPYC_SOYBN	Glycine max (Soybean) (Glycine hispida)	Pyruvate kinase, cytosolic isozyme	Swiss-Prot	1.76878	VIPtransneg	71
MDP0000124884	KPYC_TOBAC	Nicotiana tabacum (Common tobacco)	Pyruvate kinase, cytosolic isozyme	Swiss-Prot	1.77382	VIPtransneg	71
MDP0000124900	AMP1B_ARATH	Arabidopsis thaliana (Mouse-ear cress)	Methionine aminopeptidase 1B, chloroplastic	Swiss-Prot			57
MDP0000124910	BMS1_HUMAN	Homo sapiens (Human)	Ribosome biogenesis protein BMS1 homolog	Swiss-Prot			75
MDP0000124927	C2GR1_ARATH	Arabidopsis thaliana (Mouse-ear cress)	C2 and GRAM domain-containing protein At1g03375	Swiss-Prot			46
MDP0000124935	PCF11_CAEEL	Caenorhabditis elegans	Polyadenylation and cleavage factor homolog 11	Swiss-Prot			30
MDP0000124938	Y1399_ARATH	Arabidopsis thaliana (Mouse-ear cress)	Probable esterase At1g33990	Swiss-Prot			83
MDP0000124940	ppa009768m	Prunus persica	N/A	Peach			11
MDP0000124941	NLE1_ARATH	Arabidopsis thaliana (Mouse-ear cress)	Notchless protein homolog	Swiss-Prot			62
MDP0000124947	GEM_ARATH	Arabidopsis thaliana (Mouse-ear cress)	GLABRA2 expression modulator	Swiss-Prot			28
MDP0000124959	P2C52_ARATH	Arabidopsis thaliana (Mouse-ear cress)	Probable protein phosphatase 2C 52	Swiss-Prot			2
MDP0000124963	QORH_SPIOL	Spinacia oleracea (Spinach)	Quinone-oxidoreductase homolog, chloroplastic	Swiss-Prot			23
MDP0000124968	CPL1_ARATH	Arabidopsis thaliana (Mouse-ear cress)	RNA polymerase II C-terminal domain phosphatase-like 1	Swiss-Prot			13
MDP0000124971	ATTY_MOUSE	Mus musculus (Mouse)	Tyrosine aminotransferase	Swiss-Prot	1.58611	VIPtranspos	33
MDP0000124975	PP107_ARATH	Arabidopsis thaliana (Mouse-ear cress)	Pentatricopeptide repeat-containing protein At1g66345, mitochondrial	Swiss-Prot			71
MDP0000124990	AT5G42750.1	Arabidopsis thaliana	BKI1 (BRI1 kinase inhibitor 1); protein heterodimerization	TAIR			29
MDP0000124997	PP322_ARATH	Arabidopsis thaliana (Mouse-ear cress)	Pentatricopeptide repeat-containing protein At4g18975, chloroplastic	Swiss-Prot			76
MDP0000124998	CDC2A_ANTMA	Antirrhinum majus (Garden snapdragon)	Cell division control protein 2 homolog A	Swiss-Prot	0.97496	VIPtransneg	84
MDP0000125000	YMB8_YEAST	Saccharomyces cerevisiae (Baker's yeast)	Uncharacterized vacuolar membrane protein YML018C	Swiss-Prot			76
MDP0000125002	B3GTF_ARATH	Arabidopsis thaliana (Mouse-ear cress)	Beta-1,3-galactosyltransferase 15	Swiss-Prot			44
MDP0000125007	PUB33_ARATH	Arabidopsis thaliana (Mouse-ear cress)	U-box domain-containing protein 33	Swiss-Prot			60
MDP0000125010	AT3G06960.1	Arabidopsis thaliana	PDE320 (PIGMENT DEFECTIVE 320)	TAIR	1.19687	VIPtransneg	71
MDP0000125011	5NTC_DICDI	Dictyostelium discoideum (Slime mold)	Cytosolic purine 5'-nucleotidase	Swiss-Prot			68
MDP0000125021	YOCS_BACSU	Bacillus subtilis	Uncharacterized sodium-dependent transporter yocS	Swiss-Prot			74
MDP0000125037	AT4G32760.1	Arabidopsis thaliana	protein transporter	TAIR			23
MDP0000125040	PTH2_BOVIN	Bos taurus (Bovine)	Peptidyl-tRNA hydrolase 2, mitochondrial	Swiss-Prot			30
MDP0000125043	PAO4_ARATH	Arabidopsis thaliana (Mouse-ear cress)	Probable polyamine oxidase 4	Swiss-Prot			9
MDP0000125058	PUP5_ARATH	Arabidopsis thaliana (Mouse-ear cress)	Probable purine permease 5	Swiss-Prot			49
MDP0000125064	Y4844_ARATH	Arabidopsis thaliana (Mouse-ear cress)	Uncharacterized protein At4g28440	Swiss-Prot			73
MDP0000125070	PCNA_TOBAC	Nicotiana tabacum (Common tobacco)	Proliferating cell nuclear antigen	Swiss-Prot			44
MDP0000125095	AT5G38760.1	Arabidopsis thaliana	unknown protein	TAIR	1.47567	VIPtranspos	33
MDP0000125100	AT1G44920.1	Arabidopsis thaliana	unknown protein	TAIR	1.37648	VIPtransneg	16
MDP0000125107	AT3G12060.1	Arabidopsis thaliana	unknown protein	TAIR			17
MDP0000125112	ALA9_ARATH	Arabidopsis thaliana (Mouse-ear cress)	Putative phospholipid-transporting ATPase 9	Swiss-Prot			62
MDP0000125113	ALA9_ARATH	Arabidopsis thaliana (Mouse-ear cress)	Putative phospholipid-transporting ATPase 9	Swiss-Prot	1.86356	VIPtranspos	7
MDP0000125127	SPL15_ORYSJ	Oryza sativa subsp. japonica (Rice)	Squamosa promoter-binding-like protein 15	Swiss-Prot			43
MDP0000125135	YG75_SCHPO	Schizosaccharomyces pombe (Fission yeast)	Uncharacterized membrane protein C776.05	Swiss-Prot			52
MDP0000125141	CPSF5_DANRE	Danio rerio (Zebrafish) (Brachydanio rerio)	Cleavage and polyadenylation specificity factor subunit 5	Swiss-Prot			3
MDP0000125143	B9HDW4_POPTR	Populus trichocarpa (Western balsam poplar) (Populus balsamifera subsp. trichocarpa)	Predicted protein	TrEMBL			22
MDP0000125152	PMA1_NICPL	Nicotiana plumbaginifolia (Leadwort-leaved tobacco)	Plasma membrane ATPase 1	Swiss-Prot			38
MDP0000125159	SET_MOUSE	Mus musculus (Mouse)	Protein SET	Swiss-Prot			4
MDP0000125166	FKB42_ARATH	Arabidopsis thaliana (Mouse-ear cress)	42 kDa peptidyl-prolyl isomerase	Swiss-Prot			26
MDP0000125167	Y1567_ARATH	Arabidopsis thaliana (Mouse-ear cress)	Uncharacterized UDP-glucosyltransferase At1g05670	Swiss-Prot			86
MDP0000125173	SIZ1_ARATH	Arabidopsis thaliana (Mouse-ear cress)	E3 SUMO-protein ligase SIZ1	Swiss-Prot			64
MDP0000125183	SPT41_ARATH	Arabidopsis thaliana (Mouse-ear cress)	Transcription elongation factor SPT4 homolog 1	Swiss-Prot			79
MDP0000125193	ppa017687m	Prunus persica	N/A	Peach			1
MDP0000125194	UBC7_ARATH	Arabidopsis thaliana (Mouse-ear cress)	Ubiquitin-conjugating enzyme E2 7	Swiss-Prot			70
MDP0000125204	TPS9_ARATH	Arabidopsis thaliana (Mouse-ear cress)	Probable alpha,alpha-trehalose-phosphate synthase [UDP-forming] 9	Swiss-Prot			77
MDP0000125238	AT2G27590.1	Arabidopsis thaliana	unknown protein	TAIR			76
MDP0000125245	CML21_ARATH	Arabidopsis thaliana (Mouse-ear cress)	Probable calcium-binding protein CML21	Swiss-Prot			36
MDP0000125254	TRI33_DANRE	Danio rerio (Zebrafish) (Brachydanio rerio)	E3 ubiquitin-protein ligase TRIM33	Swiss-Prot			41
MDP0000125256	DR206_PEA	Pisum sativum (Garden pea)	Disease resistance response protein 206	Swiss-Prot			22
MDP0000125269	FKBP4_CRYNE	Cryptococcus neoformans (Filobasidiella neoformans)	FK506-binding protein 4	Swiss-Prot			75
MDP0000125296	RBCMT_TOBAC	Nicotiana tabacum (Common tobacco)	Ribulose-1,5 bisphosphate carboxylase/oxygenase large subunit N-methyltransferase, chloroplastic	Swiss-Prot			38
MDP0000125300	HS23C_CHERU	Chenopodium rubrum (Red goosefoot) (Pigweed)	Small heat shock protein, chloroplastic	Swiss-Prot			57
MDP0000125303	LOX1_SOLTU	Solanum tuberosum (Potato)	Lipoxygenase 1	Swiss-Prot	1.44676	VIPtransneg	7
MDP0000125328	AT3G50590.1	Arabidopsis thaliana	nucleotide binding	TAIR			83
MDP0000125333	OS9_BOVIN	Bos taurus (Bovine)	Protein OS-9	Swiss-Prot			51
MDP0000125336	AT1G55260.2	Arabidopsis thaliana	N/A	TAIR			27
MDP0000125377	METL2_ARATH	Arabidopsis thaliana (Mouse-ear cress)	Methyltransferase-like protein 2	Swiss-Prot			26
MDP0000125382	LSM2_MOUSE	Mus musculus (Mouse)	U6 snRNA-associated Sm-like protein LSm2	Swiss-Prot			3
MDP0000125388	Y1534_ARATH	Arabidopsis thaliana (Mouse-ear cress)	Probable LRR receptor-like serine/threonine-protein kinase At1g53420	Swiss-Prot			1
MDP0000125390	ZN363_HUMAN	Homo sapiens (Human)	RING finger and CHY zinc finger domain-containing protein 1	Swiss-Prot			74
MDP0000125401	RL182_ARATH	Arabidopsis thaliana (Mouse-ear cress)	60S ribosomal protein L18-2	Swiss-Prot			29
MDP0000125404	Y5161_ARATH	Arabidopsis thaliana (Mouse-ear cress)	Uncharacterized protein At5g01610	Swiss-Prot	1.71657	VIPtransneg	71
MDP0000125407	ASNS1_PEA	Pisum sativum (Garden pea)	Asparagine synthetase, nodule [glutamine-hydrolyzing]	Swiss-Prot			29
MDP0000125413	BLH9_ARATH	Arabidopsis thaliana (Mouse-ear cress)	BEL1-like homeodomain protein 9	Swiss-Prot			63
MDP0000125422	UBC16_ARATH	Arabidopsis thaliana (Mouse-ear cress)	Probable ubiquitin-conjugating enzyme E2 16	Swiss-Prot			3
MDP0000125428	CYPH_SCHPO	Schizosaccharomyces pombe (Fission yeast)	Peptidyl-prolyl cis-trans isomerase	Swiss-Prot			28
MDP0000125430	AT1G13380.1	Arabidopsis thaliana	unknown protein	TAIR			16
MDP0000125438	AT3G56220.1	Arabidopsis thaliana	transcription regulator	TAIR	1.01682	VIPtranspos	81
MDP0000125444	ATAD1_MOUSE	Mus musculus (Mouse)	ATPase family AAA domain-containing protein 1	Swiss-Prot			75
MDP0000125445	DRL29_ARATH	Arabidopsis thaliana (Mouse-ear cress)	Probable disease resistance protein At4g33300	Swiss-Prot	0.991425	VIPtranspos	2
MDP0000125452	NOP14_MOUSE	Mus musculus (Mouse)	Nucleolar protein 14	Swiss-Prot			75
MDP0000125457	MYB5_ARATH	Arabidopsis thaliana (Mouse-ear cress)	Transcription repressor MYB5	Swiss-Prot			61
MDP0000125462	MHK_ARATH	Arabidopsis thaliana (Mouse-ear cress)	Serine/threonine-protein kinase MHK	Swiss-Prot			23
MDP0000125466	AT2G45520.1	Arabidopsis thaliana	unknown protein	TAIR			14
MDP0000125467	C04C1_PINTA	Pinus taeda (Loblolly pine)	Cytochrome P450 704C1	Swiss-Prot			40
MDP0000125469	IPO11_HUMAN	Homo sapiens (Human)	Importin-11	Swiss-Prot			36
MDP0000125487	AT3G11690.1	Arabidopsis thaliana	unknown protein	TAIR			4
MDP0000125504	AT5G12950.1	Arabidopsis thaliana	catalytic	TAIR			56
MDP0000125520	FBL10_ARATH	Arabidopsis thaliana (Mouse-ear cress)	F-box/LRR-repeat protein 10	Swiss-Prot			82
MDP0000125524	AT5G40510.1	Arabidopsis thaliana	FUNCTIONS IN: molecular_function unknown; INVOLVED IN: biological_process unknown; LOCATED IN: cellular_component unknown; EXPRESSED IN: 14 plant structures; EXPRESSED DURING: 6 growth stages; CONTAINS InterPro DOMAIN/s: Thioredoxin fold (InterPro:IPR012335), Sucraseferredoxin-like (InterPro:IPR009737), Thioredoxin-like fold (InterPro:IPR012336); BEST Arabidopsis thaliana protein match is: unknow…	TAIR			27
MDP0000125557	MOB1_ARATH	Arabidopsis thaliana (Mouse-ear cress)	Mps one binder kinase activator-like 1	Swiss-Prot			31
MDP0000125573	B9HAX3_POPTR	Populus trichocarpa (Western balsam poplar) (Populus balsamifera subsp. trichocarpa)	Predicted protein	TrEMBL			4
MDP0000125576	AT2G46220.1	Arabidopsis thaliana	unknown protein	TAIR	1.01673	VIPtransneg	68
MDP0000125594	YJD4_SCHPO	Schizosaccharomyces pombe (Fission yeast)	Uncharacterized protein C594.04c	Swiss-Prot			67
MDP0000125601	NOVA1_RAT	Rattus norvegicus (Rat)	RNA-binding protein Nova-1	Swiss-Prot			17
MDP0000125604					0.978919	VIPtransneg	65
MDP0000125609	A1XLF0_MALDO	Malus domestica (Apple) (Pyrus malus)	Apple fruit acidity-related protein	TrEMBL			29
MDP0000125618	ppa007342m	Prunus persica	N/A	Peach			55
MDP0000125626	AT5G17620.1	Arabidopsis thaliana	FUNCTIONS IN: molecular_function unknown; INVOLVED IN: biological_process unknown; LOCATED IN: cellular_component unknown; EXPRESSED IN: 23 plant structures; EXPRESSED DURING: 13 growth stages; CONTAINS InterPro DOMAIN/s: Plant nuclear matrix 1 (InterPro:IPR010604); Has 62 Blast hits to 62 proteins in 32 species: Archae - 0; Bacteria - 19; Metazoa - 8; Fungi - 0; Plants - 31; Viruses - 0; Other E…	TAIR			5
MDP0000125631	PSBS_SPIOL	Spinacia oleracea (Spinach)	Photosystem II 22 kDa protein, chloroplastic	Swiss-Prot			16
MDP0000125635	RAD9A_MOUSE	Mus musculus (Mouse)	Cell cycle checkpoint control protein RAD9A	Swiss-Prot			62
MDP0000125643	TMVRN_NICGU	Nicotiana glutinosa (Tobacco)	TMV resistance protein N	Swiss-Prot			10
MDP0000125660	Y4967_ARATH	Arabidopsis thaliana (Mouse-ear cress)	Uncharacterized oxidoreductase At4g09670	Swiss-Prot			28
MDP0000125671	AT4G36910.1	Arabidopsis thaliana	LEJ2 (LOSS OF THE TIMING OF ET AND JA BIOSYNTHESIS 2)	TAIR			21
MDP0000125673	ERF10_ARATH	Arabidopsis thaliana (Mouse-ear cress)	Ethylene-responsive transcription factor ERF010	Swiss-Prot			78
MDP0000125682	YQJQ_BACSU	Bacillus subtilis	Uncharacterized oxidoreductase yqjQ	Swiss-Prot			47
MDP0000125683	AIR12_ARATH	Arabidopsis thaliana (Mouse-ear cress)	Auxin-induced in root cultures protein 12	Swiss-Prot			1
MDP0000125687	SYM_ANASP	Anabaena sp. (strain PCC 7120)	Methionyl-tRNA synthetase	Swiss-Prot			10
MDP0000125709	AT4G14746.1	Arabidopsis thaliana	INVOLVED IN: biological_process unknown; LOCATED IN: anchored to membrane; CONTAINS InterPro DOMAIN/s: EGF (InterPro:IPR006210); Has 201 Blast hits to 179 proteins in 41 species: Archae - 0; Bacteria - 0; Metazoa - 168; Fungi - 0; Plants - 31; Viruses - 0; Other Eukaryotes - 2 (source: NCBI BLink).	TAIR	1.81041	VIPtranspos	33
MDP0000125711	SYP31_ARATH	Arabidopsis thaliana (Mouse-ear cress)	Syntaxin-31	Swiss-Prot			38
MDP0000125726	ZDHC6_ARATH	Arabidopsis thaliana (Mouse-ear cress)	Probable S-acyltransferase At3g09320	Swiss-Prot			3
MDP0000125733	MSI1_SOLLC	Solanum lycopersicum (Tomato) (Lycopersicon esculentum)	WD-40 repeat-containing protein MSI1	Swiss-Prot			8
MDP0000125742	PLDD1_ARATH	Arabidopsis thaliana (Mouse-ear cress)	Phospholipase D delta	Swiss-Prot			20
MDP0000125748	SF21_HELAN	Helianthus annuus (Common sunflower)	Pollen-specific protein SF21	Swiss-Prot			3
MDP0000125757	RHM1_ARATH	Arabidopsis thaliana (Mouse-ear cress)	Probable rhamnose biosynthetic enzyme 1	Swiss-Prot			25
MDP0000125771	GTOMC_ARATH	Arabidopsis thaliana (Mouse-ear cress)	Tocopherol O-methyltransferase, chloroplastic	Swiss-Prot			54
MDP0000125772	AT1G13940.1	Arabidopsis thaliana	unknown protein	TAIR			82
MDP0000125777	RMD1_YEAST	Saccharomyces cerevisiae (Baker's yeast)	Sporulation protein RMD1	Swiss-Prot			58
MDP0000125781	AT1G26640.1	Arabidopsis thaliana	aspartate/glutamate/uridylate kinase family protein	TAIR			40
MDP0000125782	WRKY4_ARATH	Arabidopsis thaliana (Mouse-ear cress)	Probable WRKY transcription factor 4	Swiss-Prot			20
MDP0000125797	ACD10_MOUSE	Mus musculus (Mouse)	Acyl-CoA dehydrogenase family member 10	Swiss-Prot	1.38142	VIPtranspos	42
MDP0000125801	RING1_GOSHI	Gossypium hirsutum (Upland cotton) (Gossypium mexicanum)	E3 ubiquitin-protein ligase RING1	Swiss-Prot			8
MDP0000125819	AT1G11360.4	Arabidopsis thaliana	N/A	TAIR			46
MDP0000125820	NOSIP_XENTR	Xenopus tropicalis (Western clawed frog) (Silurana tropicalis)	Nitric oxide synthase-interacting protein	Swiss-Prot			85
MDP0000125821	AT1G11380.1	Arabidopsis thaliana	unknown protein	TAIR	1.67724	VIPtransneg	49
MDP0000125842	POPTR_0012s08780.1	Populus trichocarpa	N/A	Poplar	1.1947	VIPtransneg	84
MDP0000125850	PYR1_ARATH	Arabidopsis thaliana (Mouse-ear cress)	Abscisic acid receptor PYR1	Swiss-Prot			25
MDP0000125865	JI23_HORVU	Hordeum vulgare (Barley)	23 kDa jasmonate-induced protein	Swiss-Prot			33
MDP0000125869	MAON_SOLTU	Solanum tuberosum (Potato)	NAD-dependent malic enzyme 59 kDa isoform, mitochondrial	Swiss-Prot			59
MDP0000125870	MAON_SOLTU	Solanum tuberosum (Potato)	NAD-dependent malic enzyme 59 kDa isoform, mitochondrial	Swiss-Prot			20
MDP0000125882	C74A2_ORYSJ	Oryza sativa subsp. japonica (Rice)	Allene oxide synthase 2	Swiss-Prot			5
MDP0000125906	MTL10_MOUSE	Mus musculus (Mouse)	Methyltransferase-like protein 10	Swiss-Prot			69
MDP0000125925	B9REY6_RICCO	Ricinus communis (Castor bean)	Phosphoprotein phosphatase, putative	TrEMBL			38
MDP0000125933	AT3G10730.1	Arabidopsis thaliana	sad1/unc-84-like 2 family protein	TAIR			26
MDP0000125942	TIC_ARATH	Arabidopsis thaliana (Mouse-ear cress)	Protein TIME FOR COFFEE	Swiss-Prot			82
MDP0000125950	Y1259_ARATH	Arabidopsis thaliana (Mouse-ear cress)	DCC family protein At1g52590, chloroplastic	Swiss-Prot	1.04069	VIPtransneg	68
MDP0000125954	Y1534_ARATH	Arabidopsis thaliana (Mouse-ear cress)	Probable LRR receptor-like serine/threonine-protein kinase At1g53420	Swiss-Prot			27
MDP0000125959	TXN4A_MOUSE	Mus musculus (Mouse)	Thioredoxin-like protein 4A	Swiss-Prot			28
MDP0000125975	TIR1_ARATH	Arabidopsis thaliana (Mouse-ear cress)	Protein TRANSPORT INHIBITOR RESPONSE 1	Swiss-Prot			56
MDP0000126011	SYMPK_XENLA	Xenopus laevis (African clawed frog)	Symplekin	Swiss-Prot			58
MDP0000126026	DRL42_ARATH	Arabidopsis thaliana (Mouse-ear cress)	Probable disease resistance protein At5g66900	Swiss-Prot	0.95214	VIPtranspos	33
MDP0000126033	GRM1B_MOUSE	Mus musculus (Mouse)	GRAM domain-containing protein 1B	Swiss-Prot			36
MDP0000126042	PAN1_PICGU	Pichia guilliermondii (Yeast) (Candida guilliermondii)	Actin cytoskeleton-regulatory complex protein PAN1	Swiss-Prot			64
MDP0000126049	AT4G00440.3	Arabidopsis thaliana	unknown protein	TAIR	1.12115	VIPtranspos	33
MDP0000126058	Y4105_ARATH	Arabidopsis thaliana (Mouse-ear cress)	Uncharacterized protein At4g01050	Swiss-Prot	2.10494	VIPtransneg	84
MDP0000126068							29
MDP0000126070	HM13_HUMAN	Homo sapiens (Human)	Minor histocompatibility antigen H13	Swiss-Prot			3
MDP0000126071	AT5G25752.1	Arabidopsis thaliana	RBL11 (RHOMBOID-LIKE PROTEIN 11)	TAIR			48
MDP0000126073	MAOX_POPTR	Populus trichocarpa (Western balsam poplar) (Populus balsamifera subsp. trichocarpa)	NADP-dependent malic enzyme	Swiss-Prot			77
MDP0000126080	QTRD1_HUMAN	Homo sapiens (Human)	Queuine tRNA-ribosyltransferase subunit QTRTD1	Swiss-Prot			13
MDP0000126098	AT4G32440.1	Arabidopsis thaliana	agenet domain-containing protein	TAIR	2.18681	VIPtranspos	7
MDP0000126103	TCF25_MOUSE	Mus musculus (Mouse)	Transcription factor 25	Swiss-Prot			77
MDP0000126108	SPF27_ARATH	Arabidopsis thaliana (Mouse-ear cress)	Pre-mRNA-splicing factor SPF27 homolog	Swiss-Prot			29
MDP0000126113	IMA2_ORYSJ	Oryza sativa subsp. japonica (Rice)	Importin subunit alpha-2	Swiss-Prot			75
MDP0000126125	RTNLJ_ARATH	Arabidopsis thaliana (Mouse-ear cress)	Reticulon-like protein B10	Swiss-Prot			54
MDP0000126130	AT2G15290.1	Arabidopsis thaliana	TIC21 (TRANSLOCON AT INNER MEMBRANE OF CHLOROPLASTS 21); copper uptake transmembrane transporter/ iron ion transmembrane transporter/ protein homodimerization	TAIR	1.29095	VIPtransneg	18
MDP0000126135	B8Y3W6_9ROSA	Eriobotrya japonica	Dehydrin 2	TrEMBL			82
MDP0000126148	THUM1_MOUSE	Mus musculus (Mouse)	THUMP domain-containing protein 1	Swiss-Prot			58
MDP0000126149	P2C60_ARATH	Arabidopsis thaliana (Mouse-ear cress)	Probable protein phosphatase 2C 60	Swiss-Prot			64
MDP0000126152	C109A_DANRE	Danio rerio (Zebrafish) (Brachydanio rerio)	Coiled-coil domain-containing protein 109A	Swiss-Prot			1
MDP0000126153	TMM56_HUMAN	Homo sapiens (Human)	Transmembrane protein 56	Swiss-Prot			54
MDP0000126158	USPAL_ARATH	Arabidopsis thaliana (Mouse-ear cress)	Universal stress protein A-like protein	Swiss-Prot			50
MDP0000126184	Y2010_ARATH	Arabidopsis thaliana (Mouse-ear cress)	LRR repeats and ubiquitin-like domain-containing protein At2g30105	Swiss-Prot			86
MDP0000126186	RGA3_SOLBU	Solanum bulbocastanum (Wild potato)	Putative disease resistance protein RGA3	Swiss-Prot			77
MDP0000126190	PUB35_ARATH	Arabidopsis thaliana (Mouse-ear cress)	U-box domain-containing protein 35	Swiss-Prot			74
MDP0000126191	IPO5_HUMAN	Homo sapiens (Human)	Importin-5	Swiss-Prot			19
MDP0000126193	AT2G19880.2	Arabidopsis thaliana	N/A	TAIR			20
MDP0000126194	AT4G15450.1	Arabidopsis thaliana	CONTAINS InterPro DOMAIN/s: Senescence-associated (InterPro:IPR009686); BEST Arabidopsis thaliana protein match is: senescence/dehydration-associated protein-related (TAIR:AT3G21600.1); Has 81 Blast hits to 81 proteins in 12 species: Archae - 0; Bacteria - 2; Metazoa - 0; Fungi - 0; Plants - 77; Viruses - 0; Other Eukaryotes - 2 (source: NCBI BLink).	TAIR	1.42943	VIPtransneg	78
MDP0000126204	FAO4B_ARATH	Arabidopsis thaliana (Mouse-ear cress)	Long-chain-alcohol oxidase FAO4B	Swiss-Prot			20
MDP0000126222	PUR7_VIGAC	Vigna aconitifolia (Mothbean)	Phosphoribosylaminoimidazole-succinocarboxamide synthase, chloroplastic	Swiss-Prot			4
MDP0000126227	FPA_ARATH	Arabidopsis thaliana (Mouse-ear cress)	Flowering time control protein FPA	Swiss-Prot			83
MDP0000126232	LACB2_XENLA	Xenopus laevis (African clawed frog)	Beta-lactamase-like protein 2	Swiss-Prot			41
MDP0000126245	EXLA2_ARATH	Arabidopsis thaliana (Mouse-ear cress)	Expansin-like A2	Swiss-Prot			78
MDP0000126259	D4QDZ2_PYRPY	Pyrus pyrifolia (Japanese pear) (Pyrus serotina)	Flowering locus C-like gene	TrEMBL	1.33035	VIPtranspos	53
MDP0000126263	UGPI6_ARATH	Arabidopsis thaliana (Mouse-ear cress)	Uncharacterized GPI-anchored protein At1g61900	Swiss-Prot	0.989609	VIPtransneg	16
MDP0000126269	ESF1_RAT	Rattus norvegicus (Rat)	ESF1 homolog	Swiss-Prot			45
MDP0000126272	SKI22_ARATH	Arabidopsis thaliana (Mouse-ear cress)	F-box protein SKIP22	Swiss-Prot			41
MDP0000126274	LAC7_ARATH	Arabidopsis thaliana (Mouse-ear cress)	Laccase-7	Swiss-Prot	1.67548	VIPtranspos	33
MDP0000126283	ZNHI3_MOUSE	Mus musculus (Mouse)	Zinc finger HIT domain-containing protein 3	Swiss-Prot			17
MDP0000126290	ALB32_ARATH	Arabidopsis thaliana (Mouse-ear cress)	ALBINO3-like protein 2, chloroplastic	Swiss-Prot			47
MDP0000126295	ALB32_ARATH	Arabidopsis thaliana (Mouse-ear cress)	ALBINO3-like protein 2, chloroplastic	Swiss-Prot			40
MDP0000126298	YO059_YEAST	Saccharomyces cerevisiae (Baker's yeast)	Putative lipase YOR059C	Swiss-Prot			69
MDP0000126316	A115_TOBAC	Nicotiana tabacum (Common tobacco)	Auxin-induced protein PCNT115	Swiss-Prot			44
MDP0000126318	RS30_ARATH	Arabidopsis thaliana (Mouse-ear cress)	40S ribosomal protein S30	Swiss-Prot			37
MDP0000126323	DNPEP_HUMAN	Homo sapiens (Human)	Aspartyl aminopeptidase	Swiss-Prot			58
MDP0000126324	KAD2_ORYSJ	Oryza sativa subsp. japonica (Rice)	Adenylate kinase B	Swiss-Prot			36
MDP0000126328	FUBP3_HUMAN	Homo sapiens (Human)	Far upstream element-binding protein 3	Swiss-Prot			65
MDP0000126335	AT4G02040.1	Arabidopsis thaliana	unknown protein	TAIR			35
MDP0000126344	AT2G22370.1	Arabidopsis thaliana	unknown protein	TAIR			21
MDP0000126351	Y4990_ARATH	Arabidopsis thaliana (Mouse-ear cress)	Uncharacterized protein At4g19900	Swiss-Prot			77
MDP0000126361	RHA2B_ARATH	Arabidopsis thaliana (Mouse-ear cress)	Probable E3 ubiquitin-protein ligase RHA2B	Swiss-Prot	1.07204	VIPtransneg	78
MDP0000126384	PK1IP_DANRE	Danio rerio (Zebrafish) (Brachydanio rerio)	p21-activated protein kinase-interacting protein 1-like	Swiss-Prot			22
MDP0000126389	ERMP1_XENLA	Xenopus laevis (African clawed frog)	Endoplasmic reticulum metallopeptidase 1	Swiss-Prot			62
MDP0000126405	AT1G71430.1	Arabidopsis thaliana	unknown protein	TAIR			4
MDP0000126417	PP2B2_ARATH	Arabidopsis thaliana (Mouse-ear cress)	Putative F-box protein PP2-B2	Swiss-Prot			33
MDP0000126421	P2R3C_HUMAN	Homo sapiens (Human)	Serine/threonine-protein phosphatase 2A regulatory subunit B'' subunit gamma	Swiss-Prot			5
MDP0000126438	NRAM2_ARATH	Arabidopsis thaliana (Mouse-ear cress)	Metal transporter Nramp2	Swiss-Prot			52
MDP0000126450	AT5G39210.1	Arabidopsis thaliana	CRR7 (CHLORORESPIRATORY REDUCTION 7)	TAIR			38
MDP0000126455	SF3_HELAN	Helianthus annuus (Common sunflower)	Pollen-specific protein SF3	Swiss-Prot			16
MDP0000126467	GLND_AZOBR	Azospirillum brasilense	[Protein-PII] uridylyltransferase	Swiss-Prot	1.49215	VIPtranspos	55
MDP0000126472	NH2L1_XENTR	Xenopus tropicalis (Western clawed frog) (Silurana tropicalis)	NHP2-like protein 1	Swiss-Prot			22
MDP0000126479	AT4G20170.1	Arabidopsis thaliana	unknown protein	TAIR			29
MDP0000126481	AT4G20170.1	Arabidopsis thaliana	unknown protein	TAIR			29
MDP0000126483	KNAT7_ARATH	Arabidopsis thaliana (Mouse-ear cress)	Homeobox protein knotted-1-like 7	Swiss-Prot			83
MDP0000126493	ECE2_HUMAN	Homo sapiens (Human)	Endothelin-converting enzyme 2	Swiss-Prot			25
MDP0000126517	NAC29_ARATH	Arabidopsis thaliana (Mouse-ear cress)	NAC domain-containing protein 29	Swiss-Prot	2.1854	VIPtranspos	33
MDP0000126528	GID2_ARATH	Arabidopsis thaliana (Mouse-ear cress)	F-box protein GID2	Swiss-Prot			8
MDP0000126530	ZN363_MOUSE	Mus musculus (Mouse)	RING finger and CHY zinc finger domain-containing protein 1	Swiss-Prot			9
MDP0000126532	BH143_ARATH	Arabidopsis thaliana (Mouse-ear cress)	Transcription factor bHLH143	Swiss-Prot			82
MDP0000126558	GRP2_SINAL	Sinapis alba (White mustard) (Brassica hirta)	Glycine-rich RNA-binding protein GRP2A	Swiss-Prot			75
MDP0000126567	CHS2_CAMSI	Camellia sinensis (Tea)	Chalcone synthase 2	Swiss-Prot			4
MDP0000126569	AT2G43465.1	Arabidopsis thaliana	FUNCTIONS IN: molecular_function unknown; INVOLVED IN: biological_process unknown; LOCATED IN: cellular_component unknown; CONTAINS InterPro DOMAIN/s: ProFAR isomerase-like (InterPro:IPR010759), ASCH domain (InterPro:IPR007374); BEST Arabidopsis thaliana protein match is: unknown protein (TAIR:AT3G03320.1).	TAIR			62
MDP0000126570	AT5G67550.1	Arabidopsis thaliana	unknown protein	TAIR	1.98678	VIPtranspos	33
MDP0000126575	GNTK_HUMAN	Homo sapiens (Human)	Probable gluconokinase	Swiss-Prot			84
MDP0000126587	BLH9_ARATH	Arabidopsis thaliana (Mouse-ear cress)	BEL1-like homeodomain protein 9	Swiss-Prot	1.05709	VIPtransneg	40
MDP0000126591	AT4G22860.1	Arabidopsis thaliana	unknown protein	TAIR			77
MDP0000126601	SNAK2_SOLTU	Solanum tuberosum (Potato)	Snakin-2	Swiss-Prot	1.05376	VIPtransneg	84
MDP0000126615	MGP_ARATH	Arabidopsis thaliana (Mouse-ear cress)	Zinc finger protein MAGPIE	Swiss-Prot			71
MDP0000126616	A5BD53_VITVI	Vitis vinifera (Grape)	Putative uncharacterized protein	TrEMBL			17
MDP0000126620	AT5G02890.1	Arabidopsis thaliana	transferase family protein	TAIR	1.05111	VIPtransneg	5
MDP0000126623	FIE2_MAIZE	Zea mays (Maize)	Polycomb group protein FIE2	Swiss-Prot			58
MDP0000126669	AT4G14746.1	Arabidopsis thaliana	INVOLVED IN: biological_process unknown; LOCATED IN: anchored to membrane; CONTAINS InterPro DOMAIN/s: EGF (InterPro:IPR006210); Has 201 Blast hits to 179 proteins in 41 species: Archae - 0; Bacteria - 0; Metazoa - 168; Fungi - 0; Plants - 31; Viruses - 0; Other Eukaryotes - 2 (source: NCBI BLink).	TAIR			10
MDP0000126679	Y1500_ARATH	Arabidopsis thaliana (Mouse-ear cress)	Probable tyrosine-protein phosphatase At1g05000	Swiss-Prot			63
MDP0000126680	Y1500_ARATH	Arabidopsis thaliana (Mouse-ear cress)	Probable tyrosine-protein phosphatase At1g05000	Swiss-Prot			20
MDP0000126706	Y5175_ARATH	Arabidopsis thaliana (Mouse-ear cress)	UPF0706 protein At5g01750	Swiss-Prot			54
MDP0000126707	CTR1_ARATH	Arabidopsis thaliana (Mouse-ear cress)	Serine/threonine-protein kinase CTR1	Swiss-Prot			82
MDP0000126718	AT4G39860.1	Arabidopsis thaliana	unknown protein	TAIR			1
MDP0000126730	AT1G53800.1	Arabidopsis thaliana	endonuclease	TAIR			4
MDP0000126738	VRN1_ARATH	Arabidopsis thaliana (Mouse-ear cress)	B3 domain-containing transcription factor VRN1	Swiss-Prot			31
MDP0000126750	Y3720_ARATH	Arabidopsis thaliana (Mouse-ear cress)	UPF0481 protein At3g47200	Swiss-Prot			44
MDP0000126755	AT5G60580.3	Arabidopsis thaliana	zinc finger (C3HC4-type RING finger) family protein	TAIR			40
MDP0000126756	VPS53_MOUSE	Mus musculus (Mouse)	Vacuolar protein sorting-associated protein 53 homolog	Swiss-Prot			64
MDP0000126770	CIPK4_ARATH	Arabidopsis thaliana (Mouse-ear cress)	CBL-interacting serine/threonine-protein kinase 4	Swiss-Prot			33
MDP0000126789	AT1G07230.1	Arabidopsis thaliana	hydrolase, acting on ester bonds	TAIR	1.40521	VIPtranspos	2
MDP0000126791	PHLD_MYCTU	Mycobacterium tuberculosis	Phospholipase C 4	Swiss-Prot	1.81155	VIPtranspos	33
MDP0000126795	TBC13_MOUSE	Mus musculus (Mouse)	TBC1 domain family member 13	Swiss-Prot			23
MDP0000126801	B9I6A8_POPTR	Populus trichocarpa (Western balsam poplar) (Populus balsamifera subsp. trichocarpa)	Predicted protein	TrEMBL			6
MDP0000126806	HAL3A_ARATH	Arabidopsis thaliana (Mouse-ear cress)	Phosphopantothenoylcysteine decarboxylase	Swiss-Prot	0.951468	VIPtransneg	84
MDP0000126807	SRP72_HUMAN	Homo sapiens (Human)	Signal recognition particle 72 kDa protein	Swiss-Prot			75
MDP0000126808	AT1G67080.1	Arabidopsis thaliana	ABA4 (abscisic acid (ABA)-deficient 4); intramolecular oxidoreductase	TAIR			63
MDP0000126826	HFA4A_ARATH	Arabidopsis thaliana (Mouse-ear cress)	Heat stress transcription factor A-4a	Swiss-Prot			67
MDP0000126831	ECX1_THEVO	Thermoplasma volcanium (strain ATCC 51530 / DSM 4299 / IFO 15438 / JCM 9571 / GSS1)	Probable exosome complex exonuclease 1	Swiss-Prot			3
MDP0000126842	RS10_ORYSJ	Oryza sativa subsp. japonica (Rice)	40S ribosomal protein S10	Swiss-Prot			37
MDP0000126844	MNME_SYNP6	Synechococcus sp. (strain ATCC 27144 / PCC 6301 / SAUG 1402/1) (Anacystis nidulans)	tRNA modification GTPase mnmE	Swiss-Prot			10
MDP0000126850	KPK1_PHAVU	Phaseolus vulgaris (Kidney bean) (French bean)	Protein kinase PVPK-1	Swiss-Prot			86
MDP0000126873	Y5175_ARATH	Arabidopsis thaliana (Mouse-ear cress)	UPF0706 protein At5g01750	Swiss-Prot	2.38732	VIPtranspos	2
MDP0000126892	B9RJX7_RICCO	Ricinus communis (Castor bean)	Putative uncharacterized protein	TrEMBL			71
MDP0000126909	Y1044_ARATH	Arabidopsis thaliana (Mouse-ear cress)	BTB/POZ domain-containing protein At1g30440	Swiss-Prot			27
MDP0000126939	FRS8_ARATH	Arabidopsis thaliana (Mouse-ear cress)	Protein FAR1-RELATED SEQUENCE 8	Swiss-Prot			64
MDP0000126942	TLCD2_DANRE	Danio rerio (Zebrafish) (Brachydanio rerio)	TLC domain-containing protein 2	Swiss-Prot	1.05631	VIPtransneg	76
MDP0000126946	SUS2_PEA	Pisum sativum (Garden pea)	Sucrose synthase 2	Swiss-Prot			17
MDP0000126962	AT5G65650.1	Arabidopsis thaliana	unknown protein	TAIR	0.957835	VIPtranspos	40
MDP0000126983	K0664_DICDI	Dictyostelium discoideum (Slime mold)	Protein KIAA0664 homolog	Swiss-Prot			41
MDP0000126986	AT3G61700.1	Arabidopsis thaliana	unknown protein	TAIR			40
MDP0000126989	F135B_XENLA	Xenopus laevis (African clawed frog)	Protein FAM135B	Swiss-Prot			56
MDP0000126996							12
MDP0000127005	AT5G18140.1	Arabidopsis thaliana	DNAJ heat shock N-terminal domain-containing protein	TAIR			34
MDP0000127006	KAP1_ARATH	Arabidopsis thaliana (Mouse-ear cress)	Adenylyl-sulfate kinase 1, chloroplastic	Swiss-Prot			24
MDP0000127009	RGA2_SOLBU	Solanum bulbocastanum (Wild potato)	Disease resistance protein RGA2	Swiss-Prot			16
MDP0000127019	RPT2_ARATH	Arabidopsis thaliana (Mouse-ear cress)	Root phototropism protein 2	Swiss-Prot			9
MDP0000127025	KPK1_PHAVU	Phaseolus vulgaris (Kidney bean) (French bean)	Protein kinase PVPK-1	Swiss-Prot			3
MDP0000127027	NOC2L_ARATH	Arabidopsis thaliana (Mouse-ear cress)	Nucleolar complex protein 2 homolog	Swiss-Prot			73
MDP0000127028	AT4G30230.1	Arabidopsis thaliana	unknown protein	TAIR	1.68468	VIPtranspos	55
MDP0000127029	AT1G15240.2	Arabidopsis thaliana	phox (PX) domain-containing protein	TAIR			17
MDP0000127031	RAB7_PRUAR	Prunus armeniaca (Apricot)	Ras-related protein Rab7	Swiss-Prot			31
MDP0000127033	BEH4_ARATH	Arabidopsis thaliana (Mouse-ear cress)	BES1/BZR1 homolog protein 4	Swiss-Prot			36
MDP0000127046	TAF8_XENLA	Xenopus laevis (African clawed frog)	Transcription initiation factor TFIID subunit 8	Swiss-Prot			44
MDP0000127054	ERF03_ARATH	Arabidopsis thaliana (Mouse-ear cress)	Ethylene-responsive transcription factor ERF003	Swiss-Prot			2
MDP0000127058	RS25_SOLLC	Solanum lycopersicum (Tomato) (Lycopersicon esculentum)	40S ribosomal protein S25	Swiss-Prot			37
MDP0000127077	AT5G65520.1	Arabidopsis thaliana	binding	TAIR			57
MDP0000127082	PUS5_ARATH	Arabidopsis thaliana (Mouse-ear cress)	RNA pseudourine synthase 5	Swiss-Prot			66
MDP0000127095	GDL76_ARATH	Arabidopsis thaliana (Mouse-ear cress)	GDSL esterase/lipase At5g14450	Swiss-Prot			63
MDP0000127134	ERF92_ARATH	Arabidopsis thaliana (Mouse-ear cress)	Ethylene-responsive transcription factor 1B	Swiss-Prot	1.53332	VIPtranspos	55
MDP0000127145	RS18_ARATH	Arabidopsis thaliana (Mouse-ear cress)	40S ribosomal protein S18	Swiss-Prot			16
MDP0000127146	AT4G14860.1	Arabidopsis thaliana	atofp11 (Arabidopsis thaliana ovate family protein 11)	TAIR	1.86086	VIPtranspos	33
MDP0000127152	ERD2_ARATH	Arabidopsis thaliana (Mouse-ear cress)	ER lumen protein retaining receptor	Swiss-Prot			3
MDP0000127153	SC61A_DICDI	Dictyostelium discoideum (Slime mold)	Protein transport protein Sec61 subunit alpha	Swiss-Prot			64
MDP0000127162	RPR1B_MOUSE	Mus musculus (Mouse)	Regulation of nuclear pre-mRNA domain-containing protein 1B	Swiss-Prot			61
MDP0000127174	K1539_PONAB	Pongo abelii (Sumatran orangutan)	Uncharacterized protein KIAA1539 homolog	Swiss-Prot	0.933641	VIPtransneg	65
MDP0000127175	AT5G26760.2	Arabidopsis thaliana	unknown protein	TAIR			15
MDP0000127185	GTE3_ARATH	Arabidopsis thaliana (Mouse-ear cress)	Bromodomain-containing protein GTE3, chloroplastic	Swiss-Prot			13
MDP0000127207	IFRD1_PIG	Sus scrofa (Pig)	Interferon-related developmental regulator 1	Swiss-Prot			25
MDP0000127212	Y5457_ARATH	Arabidopsis thaliana (Mouse-ear cress)	Probable LRR receptor-like serine/threonine-protein kinase At5g45780	Swiss-Prot			63
MDP0000127231	AT3G05100.1	Arabidopsis thaliana	FUNCTIONS IN: molecular_function unknown; INVOLVED IN: biological_process unknown; LOCATED IN: cellular_component unknown; EXPRESSED IN: 22 plant structures; EXPRESSED DURING: 14 growth stages; CONTAINS InterPro DOMAIN/s: Methyltransferase type 12 (InterPro:IPR013217); Has 53 Blast hits to 53 proteins in 21 species: Archae - 2; Bacteria - 27; Metazoa - 0; Fungi - 3; Plants - 11; Viruses - 0; Othe…	TAIR			50
MDP0000127236							11
MDP0000127240	CD27B_ARATH	Arabidopsis thaliana (Mouse-ear cress)	Cell division cycle protein 27 homolog B	Swiss-Prot			58
MDP0000127244	AT4G35070.1	Arabidopsis thaliana	FUNCTIONS IN: molecular_function unknown; INVOLVED IN: biological_process unknown; LOCATED IN: cellular_component unknown; EXPRESSED IN: 11 plant structures; EXPRESSED DURING: 8 growth stages; CONTAINS InterPro DOMAIN/s: S-ribonuclease binding protein, SBP1, pollen (InterPro:IPR017066); BEST Arabidopsis thaliana protein match is: SBP1 (s-ribonuclease binding protein 1); protein binding / zinc ion…	TAIR	2.0039	VIPtranspos	2
MDP0000127266	UBP25_ARATH	Arabidopsis thaliana (Mouse-ear cress)	Ubiquitin carboxyl-terminal hydrolase 25	Swiss-Prot			17
MDP0000127291	AX15A_SOYBN	Glycine max (Soybean) (Glycine hispida)	Auxin-induced protein 15A	Swiss-Prot			53
MDP0000127296	LOG3_ARATH	Arabidopsis thaliana (Mouse-ear cress)	Cytokinin riboside 5'-monophosphate phosphoribohydrolase LOG3	Swiss-Prot			20
MDP0000127305	Y4885_ARATH	Arabidopsis thaliana (Mouse-ear cress)	Probable LRR receptor-like serine/threonine-protein kinase At4g08850	Swiss-Prot			58
MDP0000127306	Y4885_ARATH	Arabidopsis thaliana (Mouse-ear cress)	Probable LRR receptor-like serine/threonine-protein kinase At4g08850	Swiss-Prot			35
MDP0000127313	RS1_LEULA	Leuconostoc lactis	40S ribosomal protein S1	Swiss-Prot			38
MDP0000127321	NINJA_TOBAC	Nicotiana tabacum (Common tobacco)	Ninja-family protein mc410	Swiss-Prot			10
MDP0000127331	AT2G38450.1	Arabidopsis thaliana	INVOLVED IN: biological_process unknown; LOCATED IN: cellular_component unknown; EXPRESSED IN: 24 plant structures; EXPRESSED DURING: 15 growth stages; CONTAINS InterPro DOMAIN/s: Sel1-like (InterPro:IPR006597); BEST Arabidopsis thaliana protein match is: unknown protein (TAIR:AT5G05360.1); Has 45 Blast hits to 45 proteins in 14 species: Archae - 0; Bacteria - 10; Metazoa - 0; Fungi - 0; Plants -…	TAIR			73
MDP0000127365	ELF3_ARATH	Arabidopsis thaliana (Mouse-ear cress)	Protein EARLY FLOWERING 3	Swiss-Prot			82
MDP0000127368	ELF3_ARATH	Arabidopsis thaliana (Mouse-ear cress)	Protein EARLY FLOWERING 3	Swiss-Prot	1.03247	VIPtransneg	68
MDP0000127419	DHAR2_ARATH	Arabidopsis thaliana (Mouse-ear cress)	Glutathione S-transferase DHAR2	Swiss-Prot	0.942398	VIPtransneg	16
MDP0000127442	XPO7_CHICK	Gallus gallus (Chicken)	Exportin-7	Swiss-Prot			17
MDP0000127450	ppa022490m	Prunus persica	N/A	Peach			37
MDP0000127452	B9IAD6_POPTR	Populus trichocarpa (Western balsam poplar) (Populus balsamifera subsp. trichocarpa)	Predicted protein	TrEMBL			70
MDP0000127460	AT1G14270.1	Arabidopsis thaliana	CAAX amino terminal protease family protein	TAIR	0.954837	VIPtransneg	71
MDP0000127462	XRN4_ARATH	Arabidopsis thaliana (Mouse-ear cress)	5'-3' exoribonuclease 4	Swiss-Prot			64
MDP0000127476	AT5G10070.2	Arabidopsis thaliana	RNase L inhibitor protein-related	TAIR			10
MDP0000127499	HFB2B_ARATH	Arabidopsis thaliana (Mouse-ear cress)	Heat stress transcription factor B-2b	Swiss-Prot			8
MDP0000127501	GALE1_ARATH	Arabidopsis thaliana (Mouse-ear cress)	UDP-glucose 4-epimerase 1	Swiss-Prot			40
MDP0000127502	ZFP6_ARATH	Arabidopsis thaliana (Mouse-ear cress)	Zinc finger protein 6	Swiss-Prot			25
MDP0000127503	H2B3_ARATH	Arabidopsis thaliana (Mouse-ear cress)	Histone H2B.3	Swiss-Prot			35
MDP0000127510	PSMF1_ARATH	Arabidopsis thaliana (Mouse-ear cress)	Probable proteasome inhibitor	Swiss-Prot			17
MDP0000127515	SNX16_MOUSE	Mus musculus (Mouse)	Sorting nexin-16	Swiss-Prot			63
MDP0000127531	MPPA_SOLTU	Solanum tuberosum (Potato)	Mitochondrial-processing peptidase subunit alpha	Swiss-Prot			51
MDP0000127542	BGAL_MALDO	Malus domestica (Apple) (Pyrus malus)	Beta-galactosidase	Swiss-Prot	0.965091	VIPtranspos	25
MDP0000127549	PHI_BACSU	Bacillus subtilis	3-hexulose-6-phosphate isomerase	Swiss-Prot			12
MDP0000127560	GLYC1_DICDI	Dictyostelium discoideum (Slime mold)	Serine hydroxymethyltransferase 1	Swiss-Prot			43
MDP0000127563	OBPA_CANAL	Candida albicans (Yeast)	Oxysterol-binding protein-like protein OBPa	Swiss-Prot	2.44736	VIPtranspos	2
MDP0000127585	PM34_HUMAN	Homo sapiens (Human)	Peroxisomal membrane protein PMP34	Swiss-Prot			34
MDP0000127588	P2C70_ARATH	Arabidopsis thaliana (Mouse-ear cress)	Protein phosphatase 2C 70	Swiss-Prot			58
MDP0000127593	AMRA1_MOUSE	Mus musculus (Mouse)	Activating molecule in BECN1-regulated autophagy protein 1	Swiss-Prot			52
MDP0000127602	ORC2_ARATH	Arabidopsis thaliana (Mouse-ear cress)	Origin recognition complex subunit 2	Swiss-Prot			68
MDP0000127605	FDFT_ARATH	Arabidopsis thaliana (Mouse-ear cress)	Squalene synthase	Swiss-Prot			79
MDP0000127609	PSB3A_ARATH	Arabidopsis thaliana (Mouse-ear cress)	Proteasome subunit beta type-3-A	Swiss-Prot			71
MDP0000127617	PSDE_ARATH	Arabidopsis thaliana (Mouse-ear cress)	26S proteasome non-ATPase regulatory subunit 14	Swiss-Prot			43
MDP0000127619	PSDE_ARATH	Arabidopsis thaliana (Mouse-ear cress)	26S proteasome non-ATPase regulatory subunit 14	Swiss-Prot			9
MDP0000127623	MSI4_ARATH	Arabidopsis thaliana (Mouse-ear cress)	WD-40 repeat-containing protein MSI4	Swiss-Prot			38
MDP0000127630	FAD3C_RICCO	Ricinus communis (Castor bean)	Omega-3 fatty acid desaturase, chloroplastic	Swiss-Prot			50
MDP0000127640	VAL2_ARATH	Arabidopsis thaliana (Mouse-ear cress)	B3 domain-containing transcription repressor VAL2	Swiss-Prot			75
MDP0000127641	AT3G07400.1	Arabidopsis thaliana	lipase class 3 family protein	TAIR			63
MDP0000127643	MCA1_ARATH	Arabidopsis thaliana (Mouse-ear cress)	Metacaspase-1	Swiss-Prot			41
MDP0000127646	CLP1_DICDI	Dictyostelium discoideum (Slime mold)	Protein CLP1 homolog	Swiss-Prot			27
MDP0000127647	AT5G06130.1	Arabidopsis thaliana	chaperone protein dnaJ-related	TAIR			83
MDP0000127652	SODF_SOYBN	Glycine max (Soybean) (Glycine hispida)	Superoxide dismutase [Fe], chloroplastic	Swiss-Prot			16
MDP0000127659	DNAJ_CLOTH	Clostridium thermocellum (strain ATCC 27405 / DSM 1237)	Chaperone protein dnaJ	Swiss-Prot			83
MDP0000127669	PHT19_ARATH	Arabidopsis thaliana (Mouse-ear cress)	Probable inorganic phosphate transporter 1-9	Swiss-Prot	1.11625	VIPtranspos	33
MDP0000127678	Y2070_ARATH	Arabidopsis thaliana (Mouse-ear cress)	Putative BPI/LBP family protein At3g20270	Swiss-Prot			42
MDP0000127702	CYB5_BRAOB	Brassica oleracea var. botrytis (Cauliflower)	Cytochrome b5	Swiss-Prot			84
MDP0000127715	FRS11_ARATH	Arabidopsis thaliana (Mouse-ear cress)	Protein FAR1-RELATED SEQUENCE 11	Swiss-Prot			5
MDP0000127723	A5BTC8_VITVI	Vitis vinifera (Grape)	Putative uncharacterized protein	TrEMBL			8
MDP0000127732	CIPKB_ARATH	Arabidopsis thaliana (Mouse-ear cress)	CBL-interacting serine/threonine-protein kinase 11	Swiss-Prot			50
MDP0000127737	ATX10_DICDI	Dictyostelium discoideum (Slime mold)	Ataxin-10 homolog	Swiss-Prot			31
MDP0000127739	GDAP2_DROME	Drosophila melanogaster (Fruit fly)	Protein GDAP2 homolog	Swiss-Prot	1.95866	VIPtranspos	2
MDP0000127750	B9S5I6_RICCO	Ricinus communis (Castor bean)	Putative uncharacterized protein	TrEMBL			23
MDP0000127752	WRK19_ARATH	Arabidopsis thaliana (Mouse-ear cress)	Probable WRKY transcription factor 19	Swiss-Prot			20
MDP0000127757	PGES2_DANRE	Danio rerio (Zebrafish) (Brachydanio rerio)	Prostaglandin E synthase 2	Swiss-Prot			76
MDP0000127758	ACP1_CASGL	Casuarina glauca (Swamp oak)	Acyl carrier protein 1, chloroplastic	Swiss-Prot			74
MDP0000127763	ZN346_XENTR	Xenopus tropicalis (Western clawed frog) (Silurana tropicalis)	Zinc finger protein 346	Swiss-Prot			74
MDP0000127771	AGL9_SINAL	Sinapis alba (White mustard) (Brassica hirta)	Agamous-like MADS-box protein AGL9 homolog	Swiss-Prot			1
MDP0000127773	C90A1_ARATH	Arabidopsis thaliana (Mouse-ear cress)	Cytochrome P450 90A1	Swiss-Prot			54
MDP0000127781	P2_ARATH	Arabidopsis thaliana (Mouse-ear cress)	Probable NADP-dependent oxidoreductase P2	Swiss-Prot			30
MDP0000127785	CPSF5_DANRE	Danio rerio (Zebrafish) (Brachydanio rerio)	Cleavage and polyadenylation specificity factor subunit 5	Swiss-Prot			10
MDP0000127796	C71D8_SOYBN	Glycine max (Soybean) (Glycine hispida)	Cytochrome P450 71D8	Swiss-Prot			27
MDP0000127798	AT3G62900.1	Arabidopsis thaliana	zinc ion binding	TAIR			64
MDP0000127799	PSA2_ORYSJ	Oryza sativa subsp. japonica (Rice)	Proteasome subunit alpha type-2	Swiss-Prot			42
MDP0000127807	GEML5_ARATH	Arabidopsis thaliana (Mouse-ear cress)	GEM-like protein 5	Swiss-Prot	1.95731	VIPtranspos	33
MDP0000127808	PSA_MOUSE	Mus musculus (Mouse)	Puromycin-sensitive aminopeptidase	Swiss-Prot			20
MDP0000127824	SPY_PETHY	Petunia hybrida (Petunia)	Probable UDP-N-acetylglucosamine--peptide N-acetylglucosaminyltransferase SPINDLY	Swiss-Prot			61
MDP0000127834	M2OM_DICDI	Dictyostelium discoideum (Slime mold)	Probable mitochondrial 2-oxoglutarate/malate carrier protein	Swiss-Prot			60
MDP0000127842	RING1_GOSHI	Gossypium hirsutum (Upland cotton) (Gossypium mexicanum)	E3 ubiquitin-protein ligase RING1	Swiss-Prot			32
MDP0000127844	RSBQ_BACSU	Bacillus subtilis	Sigma factor sigB regulation protein rsbQ	Swiss-Prot			29
MDP0000127846	COG3_MOUSE	Mus musculus (Mouse)	Conserved oligomeric Golgi complex subunit 3	Swiss-Prot			64
MDP0000127848	MSK3_MEDSA	Medicago sativa (Alfalfa)	Glycogen synthase kinase-3 homolog MsK-3	Swiss-Prot			14
MDP0000127858	B9HNU3_POPTR	Populus trichocarpa (Western balsam poplar) (Populus balsamifera subsp. trichocarpa)	Predicted protein	TrEMBL			39
MDP0000127882	SRPR_MOUSE	Mus musculus (Mouse)	Signal recognition particle receptor subunit alpha	Swiss-Prot			6
MDP0000127897	FKB42_ARATH	Arabidopsis thaliana (Mouse-ear cress)	42 kDa peptidyl-prolyl isomerase	Swiss-Prot			61
MDP0000127900	SUBL_ARATH	Arabidopsis thaliana (Mouse-ear cress)	Subtilisin-like protease	Swiss-Prot			27
MDP0000127904	GSHB_ARATH	Arabidopsis thaliana (Mouse-ear cress)	Glutathione synthetase, chloroplastic	Swiss-Prot			24
MDP0000127915	MOG1_DICDI	Dictyostelium discoideum (Slime mold)	Probable ran guanine nucleotide release factor	Swiss-Prot			57
MDP0000127922	Y1634_ARATH	Arabidopsis thaliana (Mouse-ear cress)	Probable LRR receptor-like serine/threonine-protein kinase At1g63430	Swiss-Prot			56
MDP0000127923	FAT2_SCHPO	Schizosaccharomyces pombe (Fission yeast)	Putative peroxisomal-coenzyme A synthetase	Swiss-Prot			69
MDP0000127929	MBF1A_ARATH	Arabidopsis thaliana (Mouse-ear cress)	Multiprotein-bridging factor 1a	Swiss-Prot			80
MDP0000127930	AT2G42690.1	Arabidopsis thaliana	lipase, putative	TAIR			27
MDP0000127933	AT5G42660.1	Arabidopsis thaliana	unknown protein	TAIR			34
MDP0000127939	FIG4_HUMAN	Homo sapiens (Human)	Polyphosphoinositide phosphatase	Swiss-Prot			20
MDP0000127942	PUP10_ARATH	Arabidopsis thaliana (Mouse-ear cress)	Probable purine permease 10	Swiss-Prot	1.58532	VIPtransneg	40
MDP0000127946	AT4G33890.2	Arabidopsis thaliana	unknown protein	TAIR			15
MDP0000127948	IPPK_ARATH	Arabidopsis thaliana (Mouse-ear cress)	Inositol-pentakisphosphate 2-kinase	Swiss-Prot			77
MDP0000127949	CLPB1_SYNE7	Synechococcus elongatus (strain PCC 7942) (Anacystis nidulans R2)	Chaperone protein ClpB 1	Swiss-Prot			13
MDP0000127951	AMSH3_ARATH	Arabidopsis thaliana (Mouse-ear cress)	AMSH-like ubiquitin thiolesterase 3	Swiss-Prot	1.062	VIPtransneg	71
MDP0000127973	K0020_RAT	Rattus norvegicus (Rat)	Pumilio domain-containing protein KIAA0020 homolog	Swiss-Prot			13
MDP0000127975	FCA_ARATH	Arabidopsis thaliana (Mouse-ear cress)	Flowering time control protein FCA	Swiss-Prot			20
MDP0000127976	WRK23_ARATH	Arabidopsis thaliana (Mouse-ear cress)	Probable WRKY transcription factor 23	Swiss-Prot			15
MDP0000127989	MYST2_ARATH	Arabidopsis thaliana (Mouse-ear cress)	MYST-like histone acetyltransferase 2	Swiss-Prot			77
MDP0000127993	ATX1_ARATH	Arabidopsis thaliana (Mouse-ear cress)	Histone-lysine N-methyltransferase ATX1	Swiss-Prot			41
MDP0000128008	STHY_ARATH	Arabidopsis thaliana (Mouse-ear cress)	Probable salt tolerance-like protein At1g78600	Swiss-Prot			63
MDP0000128017	NCKP1_ARATH	Arabidopsis thaliana (Mouse-ear cress)	Protein NAP1	Swiss-Prot			83
MDP0000128021	ARGC_ARATH	Arabidopsis thaliana (Mouse-ear cress)	Probable N-acetyl-gamma-glutamyl-phosphate reductase, chloroplastic	Swiss-Prot			79
MDP0000128030	GRPE_THEEB	Thermosynechococcus elongatus (strain BP-1)	Protein grpE	Swiss-Prot			24
MDP0000128045	GBA2_RAT	Rattus norvegicus (Rat)	Non-lysosomal glucosylceramidase	Swiss-Prot			25
MDP0000128052	CALR_PRUAR	Prunus armeniaca (Apricot)	Calreticulin	Swiss-Prot			48
MDP0000128056	RL11_MEDSA	Medicago sativa (Alfalfa)	60S ribosomal protein L11	Swiss-Prot			70
MDP0000128057	CDPK1_ARATH	Arabidopsis thaliana (Mouse-ear cress)	Calcium-dependent protein kinase 1	Swiss-Prot			67
MDP0000128058	BH123_ARATH	Arabidopsis thaliana (Mouse-ear cress)	Transcription factor bHLH123	Swiss-Prot			7
MDP0000128061	5NT3L_CHICK	Gallus gallus (Chicken)	Cytosolic 5'-nucleotidase III-like protein	Swiss-Prot			3
MDP0000128089	AT1G09575.1	Arabidopsis thaliana	unknown protein	TAIR	1.70815	VIPtranspos	2
MDP0000128108	MPK13_ARATH	Arabidopsis thaliana (Mouse-ear cress)	Mitogen-activated protein kinase 13	Swiss-Prot	0.935909	VIPtransneg	76
MDP0000128116	HMDH2_GOSHI	Gossypium hirsutum (Upland cotton) (Gossypium mexicanum)	3-hydroxy-3-methylglutaryl-coenzyme A reductase 2	Swiss-Prot			50
MDP0000128118	BIG2_HUMAN	Homo sapiens (Human)	Brefeldin A-inhibited guanine nucleotide-exchange protein 2	Swiss-Prot			64
MDP0000128119	SIP5_ASHGO	Ashbya gossypii (Yeast) (Eremothecium gossypii)	Protein SIP5	Swiss-Prot			13
MDP0000128121	TAAC_ARATH	Arabidopsis thaliana (Mouse-ear cress)	Thylakoid ADP,ATP carrier protein, chloroplastic	Swiss-Prot			50
MDP0000128123	SLX1_MOUSE	Mus musculus (Mouse)	Structure-specific endonuclease subunit SLX1	Swiss-Prot			58
MDP0000128130	PER53_ARATH	Arabidopsis thaliana (Mouse-ear cress)	Peroxidase 53	Swiss-Prot			25
MDP0000128136	C3H25_ORYSJ	Oryza sativa subsp. japonica (Rice)	Zinc finger CCCH domain-containing protein 25	Swiss-Prot			50
MDP0000128138	LSM1_SCHPO	Schizosaccharomyces pombe (Fission yeast)	U6 snRNA-associated Sm-like protein LSm1	Swiss-Prot			67
MDP0000128139	PGLR_VITVI	Vitis vinifera (Grape)	Probable polygalacturonase	Swiss-Prot			71
MDP0000128161	GLYT3_ARATH	Arabidopsis thaliana (Mouse-ear cress)	Probable glycosyltransferase At5g03795	Swiss-Prot			75
MDP0000128172	BD31A_ORYSJ	Oryza sativa subsp. japonica (Rice)	Protein BUD31 homolog 1	Swiss-Prot			80
MDP0000128173	SIZ1_ARATH	Arabidopsis thaliana (Mouse-ear cress)	E3 SUMO-protein ligase SIZ1	Swiss-Prot			62
MDP0000128174	AT5G60400.3	Arabidopsis thaliana	unknown protein	TAIR			29
MDP0000128190	CHIX_PEA	Pisum sativum (Garden pea)	Endochitinase	Swiss-Prot			44
MDP0000128209	CRK25_ARATH	Arabidopsis thaliana (Mouse-ear cress)	Cysteine-rich receptor-like protein kinase 25	Swiss-Prot			60
MDP0000128214	BLH1_ARATH	Arabidopsis thaliana (Mouse-ear cress)	BEL1-like homeodomain protein 1	Swiss-Prot			18
MDP0000128223	RUVB1_YARLI	Yarrowia lipolytica (Candida lipolytica)	RuvB-like helicase 1	Swiss-Prot			21
MDP0000128231	YEIA_ECOLI	Escherichia coli (strain K12)	Uncharacterized protein yeiA	Swiss-Prot	0.949166	VIPtransneg	9
MDP0000128251	CTR1_ARATH	Arabidopsis thaliana (Mouse-ear cress)	Serine/threonine-protein kinase CTR1	Swiss-Prot	1.74119	VIPtranspos	33
MDP0000128252	UNE12_ARATH	Arabidopsis thaliana (Mouse-ear cress)	Transcription factor UNE12	Swiss-Prot			8
MDP0000128262	AT1G67850.2	Arabidopsis thaliana	unknown protein	TAIR			17
MDP0000128263	AT1G67840.1	Arabidopsis thaliana	CSK (CHLOROPLAST SENSOR KINASE); ATP binding / kinase	TAIR			56
MDP0000128265	ANGLT_ROSHC	Rosa hybrid cultivar	Anthocyanidin 5,3-O-glucosyltransferase	Swiss-Prot			60
MDP0000128267	CESA1_ORYSJ	Oryza sativa subsp. japonica (Rice)	Probable cellulose synthase A catalytic subunit 1 [UDP-forming]	Swiss-Prot			27
MDP0000128269	AT4G15563.1	Arabidopsis thaliana	unknown protein	TAIR			63
MDP0000128277							26
MDP0000128281	PUB4_ARATH	Arabidopsis thaliana (Mouse-ear cress)	U-box domain-containing protein 4	Swiss-Prot	1.57849	VIPtranspos	33
MDP0000128287	ZPR1_DICDI	Dictyostelium discoideum (Slime mold)	Zinc finger protein ZPR1 homolog	Swiss-Prot			13
MDP0000128325	AT3G03880.1	Arabidopsis thaliana	unknown protein	TAIR			11
MDP0000128351	HSP7S_PEA	Pisum sativum (Garden pea)	Stromal 70 kDa heat shock-related protein, chloroplastic	Swiss-Prot			75
MDP0000128357	CDKD1_ORYSJ	Oryza sativa subsp. japonica (Rice)	Cyclin-dependent kinase D-1	Swiss-Prot			39
MDP0000128380	DGDG2_LOTJA	Lotus japonicus	Digalactosyldiacylglycerol synthase 2, chloroplastic	Swiss-Prot			4
MDP0000128404	DFRA_MALDO	Malus domestica (Apple) (Pyrus malus)	Bifunctional dihydroflavonol 4-reductase/flavanone 4-reductase	Swiss-Prot			26
MDP0000128423	AT2G40095.1	Arabidopsis thaliana	unknown protein	TAIR	1.35108	VIPtranspos	33
MDP0000128432	XTH10_ARATH	Arabidopsis thaliana (Mouse-ear cress)	Probable xyloglucan endotransglucosylase/hydrolase protein 10	Swiss-Prot			22
MDP0000128438	H12_ARATH	Arabidopsis thaliana (Mouse-ear cress)	Histone H1.2	Swiss-Prot			28
MDP0000128444	AT5G19500.1	Arabidopsis thaliana	tryptophan/tyrosine permease family protein	TAIR			10
MDP0000128456	AT3G43540.1	Arabidopsis thaliana	unknown protein	TAIR			24
MDP0000128458	PPP7_ARATH	Arabidopsis thaliana (Mouse-ear cress)	Serine/threonine-protein phosphatase 7	Swiss-Prot			45
MDP0000128461	NAC42_ARATH	Arabidopsis thaliana (Mouse-ear cress)	NAC domain-containing protein 42	Swiss-Prot	1.18936	VIPtranspos	55
MDP0000128463	WRKY7_ARATH	Arabidopsis thaliana (Mouse-ear cress)	Probable WRKY transcription factor 7	Swiss-Prot			44
MDP0000128464	WRKY4_ARATH	Arabidopsis thaliana (Mouse-ear cress)	Probable WRKY transcription factor 4	Swiss-Prot			61
MDP0000128468	O50000_PRUAR	Prunus armeniaca (Apricot)	Abscisic stress ripening protein homolog	TrEMBL			18
MDP0000128473	NTF3_TOBAC	Nicotiana tabacum (Common tobacco)	Mitogen-activated protein kinase homolog NTF3	Swiss-Prot	1.38166	VIPtransneg	68
MDP0000128478	RRP12_YEAST	Saccharomyces cerevisiae (Baker's yeast)	Ribosomal RNA-processing protein 12	Swiss-Prot			4
MDP0000128517	CYT12_ORYSJ	Oryza sativa subsp. japonica (Rice)	Cysteine proteinase inhibitor 12	Swiss-Prot			20
MDP0000128521	Y1571_ARATH	Arabidopsis thaliana (Mouse-ear cress)	Probable leucine-rich repeat receptor-like protein kinase At1g35710	Swiss-Prot			66
MDP0000128531	TIM21_ASPFU	Aspergillus fumigatus (Sartorya fumigata)	Mitochondrial import inner membrane translocase subunit tim21	Swiss-Prot			84
MDP0000128538	PPA3_ARATH	Arabidopsis thaliana (Mouse-ear cress)	Purple acid phosphatase 3	Swiss-Prot			58
MDP0000128541	TRPG_CYAPA	Cyanophora paradoxa	Anthranilate synthase component II	Swiss-Prot			27
MDP0000128560	TMVRN_NICGU	Nicotiana glutinosa (Tobacco)	TMV resistance protein N	Swiss-Prot			25
MDP0000128562	PRU1_PRUAR	Prunus armeniaca (Apricot)	Major allergen Pru ar 1	Swiss-Prot	1.11136	VIPtranspos	55
MDP0000128566	AT5G53860.1	Arabidopsis thaliana	emb2737 (embryo defective 2737)	TAIR			72
MDP0000128567	MTBC_RICCO	Ricinus communis (Castor bean)	Probable bifunctional methylthioribulose-1-phosphate dehydratase/enolase-phosphatase E1	Swiss-Prot			77
MDP0000128576	PER12_ARATH	Arabidopsis thaliana (Mouse-ear cress)	Peroxidase 12	Swiss-Prot			36
MDP0000128578	CAMT1_ARATH	Arabidopsis thaliana (Mouse-ear cress)	Putative caffeoyl-CoA O-methyltransferase At1g67980	Swiss-Prot			51
MDP0000128581	COL4_ARATH	Arabidopsis thaliana (Mouse-ear cress)	Zinc finger protein CONSTANS-LIKE 4	Swiss-Prot	1.00918	VIPtransneg	49
MDP0000128587	UBP14_ARATH	Arabidopsis thaliana (Mouse-ear cress)	Ubiquitin carboxyl-terminal hydrolase 14	Swiss-Prot			62
MDP0000128602	PEPR2_ARATH	Arabidopsis thaliana (Mouse-ear cress)	Leucine-rich repeat receptor-like protein kinase PEPR2	Swiss-Prot			69
MDP0000128604	GBA2_MOUSE	Mus musculus (Mouse)	Non-lysosomal glucosylceramidase	Swiss-Prot			67
MDP0000128611	AT4G01590.2	Arabidopsis thaliana	unknown protein	TAIR			59
MDP0000128619	AT4G22550.1	Arabidopsis thaliana	phosphatidic acid phosphatase-related / PAP2-related	TAIR			11
MDP0000128624	PIN4_XENTR	Xenopus tropicalis (Western clawed frog) (Silurana tropicalis)	Peptidyl-prolyl cis-trans isomerase NIMA-interacting 4	Swiss-Prot	1.12898	VIPtransneg	49
MDP0000128626	KPYC_TOBAC	Nicotiana tabacum (Common tobacco)	Pyruvate kinase, cytosolic isozyme	Swiss-Prot			5
MDP0000128634	MOC2A_ARATH	Arabidopsis thaliana (Mouse-ear cress)	Molybdopterin synthase sulfur carrier subunit	Swiss-Prot			51
MDP0000128635	AT1G06050.1	Arabidopsis thaliana	unknown protein	TAIR			72
MDP0000128648	SEC14_SCHPO	Schizosaccharomyces pombe (Fission yeast)	Sec14 cytosolic factor	Swiss-Prot			42
MDP0000128651	AT5G02130.1	Arabidopsis thaliana	NDP1 (RANDOM POTATO CDNA CLONE); binding	TAIR	1.53381	VIPtransneg	68
MDP0000128653	GLYC2_DICDI	Dictyostelium discoideum (Slime mold)	Serine hydroxymethyltransferase 2	Swiss-Prot			43
MDP0000128656	E13L2_ARATH	Arabidopsis thaliana (Mouse-ear cress)	Glucan endo-1,3-beta-glucosidase-like protein 2	Swiss-Prot			29
MDP0000128658	AT3G05545.1	Arabidopsis thaliana	transcription factor, putative / zinc finger (C3HC4 type RING finger) family protein	TAIR			56
MDP0000128674	AT1G56180.1	Arabidopsis thaliana	unknown protein	TAIR			56
MDP0000128678	COGT2_ARATH	Arabidopsis thaliana (Mouse-ear cress)	Cytokinin-O-glucosyltransferase 2	Swiss-Prot	1.12035	VIPtransneg	16
MDP0000128679	LOX4_ARATH	Arabidopsis thaliana (Mouse-ear cress)	Lipoxygenase 4, chloroplastic	Swiss-Prot	1.56865	VIPtranspos	7
MDP0000128682	XPOT_HUMAN	Homo sapiens (Human)	Exportin-T	Swiss-Prot			58
MDP0000128688	MEMO1_XENLA	Xenopus laevis (African clawed frog)	Protein MEMO1	Swiss-Prot			48
MDP0000128692	AB14C_ARATH	Arabidopsis thaliana (Mouse-ear cress)	ABC transporter C family member 14	Swiss-Prot			62
MDP0000128697	ATL71_ARATH	Arabidopsis thaliana (Mouse-ear cress)	Putative RING-H2 finger protein ATL71	Swiss-Prot			43
MDP0000128721	SDR1_ARATH	Arabidopsis thaliana (Mouse-ear cress)	(+)-neomenthol dehydrogenase	Swiss-Prot			44
MDP0000128722	CYPH_MAIZE	Zea mays (Maize)	Peptidyl-prolyl cis-trans isomerase	Swiss-Prot	1.33467	VIPtransneg	65
MDP0000128727	CYNS_ARATH	Arabidopsis thaliana (Mouse-ear cress)	Cyanate hydratase	Swiss-Prot			22
MDP0000128730	Y464_SYNE7	Synechococcus elongatus (strain PCC 7942) (Anacystis nidulans R2)	UPF0133 protein Synpcc7942_0464	Swiss-Prot			31
MDP0000128733	C82A3_SOYBN	Glycine max (Soybean) (Glycine hispida)	Cytochrome P450 82A3	Swiss-Prot			30
MDP0000128743	DNJH_CUCSA	Cucumis sativus (Cucumber)	DnaJ protein homolog	Swiss-Prot			27
MDP0000128766	B9R8D8_RICCO	Ricinus communis (Castor bean)	Lupus la ribonucleoprotein, putative	TrEMBL			77
MDP0000128767	SEC_ARATH	Arabidopsis thaliana (Mouse-ear cress)	Probable UDP-N-acetylglucosamine--peptide N-acetylglucosaminyltransferase SEC	Swiss-Prot			56
MDP0000128769	AT5G64460.7	Arabidopsis thaliana	FUNCTIONS IN: molecular_function unknown; INVOLVED IN: biological_process unknown; LOCATED IN: cellular_component unknown; EXPRESSED IN: 22 plant structures; EXPRESSED DURING: 13 growth stages; CONTAINS InterPro DOMAIN/s: Phosphoglycerate mutase (InterPro:IPR013078); BEST Arabidopsis thaliana protein match is: unknown protein (TAIR:AT1G58280.3); Has 257 Blast hits to 254 proteins in 64 species: A…	TAIR	0.935363	VIPtranspos	14
MDP0000128786	AT4G28740.1	Arabidopsis thaliana	FUNCTIONS IN: molecular_function unknown; INVOLVED IN: biological_process unknown; LOCATED IN: chloroplast; EXPRESSED IN: 21 plant structures; EXPRESSED DURING: 13 growth stages; BEST Arabidopsis thaliana protein match is: LPA1 (LOW PSII ACCUMULATION1); binding (TAIR:AT1G02910.1); Has 65 Blast hits to 65 proteins in 19 species: Archae - 0; Bacteria - 17; Metazoa - 0; Fungi - 0; Plants - 46; Virus…	TAIR	1.07518	VIPtransneg	84
MDP0000128787	PSAEB_NICSY	Nicotiana sylvestris (Wood tobacco)	Photosystem I reaction center subunit IV B, chloroplastic	Swiss-Prot	1.60487	VIPtransneg	49
MDP0000128789	PSAEA_NICSY	Nicotiana sylvestris (Wood tobacco)	Photosystem I reaction center subunit IV A, chloroplastic	Swiss-Prot			29
MDP0000128790	AT4G28740.1	Arabidopsis thaliana	FUNCTIONS IN: molecular_function unknown; INVOLVED IN: biological_process unknown; LOCATED IN: chloroplast; EXPRESSED IN: 21 plant structures; EXPRESSED DURING: 13 growth stages; BEST Arabidopsis thaliana protein match is: LPA1 (LOW PSII ACCUMULATION1); binding (TAIR:AT1G02910.1); Has 65 Blast hits to 65 proteins in 19 species: Archae - 0; Bacteria - 17; Metazoa - 0; Fungi - 0; Plants - 46; Virus…	TAIR	1.07859	VIPtransneg	84
MDP0000128791	PSAEB_NICSY	Nicotiana sylvestris (Wood tobacco)	Photosystem I reaction center subunit IV B, chloroplastic	Swiss-Prot	1.60065	VIPtransneg	49
MDP0000128794	B9RIU4_RICCO	Ricinus communis (Castor bean)	Putative uncharacterized protein	TrEMBL			31
MDP0000128820	AT1G78930.1	Arabidopsis thaliana	mitochondrial transcription termination factor-related / mTERF-related	TAIR			4
MDP0000128831	WIT2_ARATH	Arabidopsis thaliana (Mouse-ear cress)	WPP domain-interacting tail-anchored protein 2	Swiss-Prot			68
MDP0000128853	AT1G50870.1	Arabidopsis thaliana	F-box family protein	TAIR			22
MDP0000128854	AT1G61730.1	Arabidopsis thaliana	DNA-binding storekeeper protein-related	TAIR			45
MDP0000128856	ATK1_ARATH	Arabidopsis thaliana (Mouse-ear cress)	Kinesin-1	Swiss-Prot			69
MDP0000128866	PSYR1_ARATH	Arabidopsis thaliana (Mouse-ear cress)	Tyrosine-sulfated glycopeptide receptor 1	Swiss-Prot			29
MDP0000128871	Y4361_ARATH	Arabidopsis thaliana (Mouse-ear cress)	Probable LRR receptor-like serine/threonine-protein kinase At4g36180	Swiss-Prot			55
MDP0000128876	RS23_FRAAN	Fragaria ananassa (Strawberry)	40S ribosomal protein S23	Swiss-Prot			37
MDP0000128880	AT2G24550.1	Arabidopsis thaliana	unknown protein	TAIR			60
MDP0000128887	AT2G25690.2	Arabidopsis thaliana	senescence-associated protein-related	TAIR	1.37882	VIPtransneg	84
MDP0000128896	AT1G24450.1	Arabidopsis thaliana	NFD2 (NUCLEAR FUSION DEFECTIVE 2); RNA binding / ribonuclease III	TAIR	1.33565	VIPtransneg	84
MDP0000128924	RAV1_ARATH	Arabidopsis thaliana (Mouse-ear cress)	AP2/ERF and B3 domain-containing transcription factor RAV1	Swiss-Prot			48
MDP0000128925	AMP1B_ARATH	Arabidopsis thaliana (Mouse-ear cress)	Methionine aminopeptidase 1B, chloroplastic	Swiss-Prot			4
MDP0000128931	TM9S4_MOUSE	Mus musculus (Mouse)	Transmembrane 9 superfamily member 4	Swiss-Prot	0.940109	VIPtransneg	40
MDP0000128935					1.15034	VIPtranspos	44
MDP0000128936	RGLG1_ARATH	Arabidopsis thaliana (Mouse-ear cress)	E3 ubiquitin-protein ligase RGLG1	Swiss-Prot			62
MDP0000128937	DCE_PETHY	Petunia hybrida (Petunia)	Glutamate decarboxylase	Swiss-Prot			16
MDP0000128941	CPL3_ARATH	Arabidopsis thaliana (Mouse-ear cress)	RNA polymerase II C-terminal domain phosphatase-like 3	Swiss-Prot			41
MDP0000128949	NEUFC_MOUSE	Mus musculus (Mouse)	Neuferricin	Swiss-Prot			67
MDP0000128950	FBK50_ARATH	Arabidopsis thaliana (Mouse-ear cress)	F-box/kelch-repeat protein At3g06240	Swiss-Prot			62
MDP0000128968	AT3G12320.1	Arabidopsis thaliana	unknown protein	TAIR	1.26183	VIPtransneg	40
MDP0000128973	CTR1_ARATH	Arabidopsis thaliana (Mouse-ear cress)	Serine/threonine-protein kinase CTR1	Swiss-Prot	1.1016	VIPtransneg	76
MDP0000128975	MAOX_MESCR	Mesembryanthemum crystallinum (Common ice plant) (Cryophytum crystallinum)	NADP-dependent malic enzyme	Swiss-Prot			50
MDP0000128979	RAP23_ARATH	Arabidopsis thaliana (Mouse-ear cress)	Ethylene-responsive transcription factor RAP2-3	Swiss-Prot			9
MDP0000128997	RTL3_ORYSJ	Oryza sativa subsp. japonica (Rice)	Ribonuclease 3-like protein 3	Swiss-Prot			44
MDP0000129000	SPG1_SCHPO	Schizosaccharomyces pombe (Fission yeast)	Septum-promoting GTP-binding protein 1	Swiss-Prot	1.84685	VIPtranspos	33
MDP0000129004	AGD11_ARATH	Arabidopsis thaliana (Mouse-ear cress)	Probable ADP-ribosylation factor GTPase-activating protein AGD11	Swiss-Prot			40
MDP0000129005	RL281_ARATH	Arabidopsis thaliana (Mouse-ear cress)	60S ribosomal protein L28-1	Swiss-Prot			28
MDP0000129006	DHYS_ARATH	Arabidopsis thaliana (Mouse-ear cress)	Deoxyhypusine synthase	Swiss-Prot			74
MDP0000129009	YTHD2_MACFA	Macaca fascicularis (Crab eating macaque) (Cynomolgus monkey)	YTH domain family protein 2	Swiss-Prot			16
MDP0000129012	FB253_ARATH	Arabidopsis thaliana (Mouse-ear cress)	F-box protein At5g07610	Swiss-Prot			34
MDP0000129019	ARP2_ARATH	Arabidopsis thaliana (Mouse-ear cress)	Actin-related protein 2	Swiss-Prot			3
MDP0000129026	AT1G07980.1	Arabidopsis thaliana	NF-YC10 (NUCLEAR FACTOR Y, SUBUNIT C10); transcription factor	TAIR			28
MDP0000129027	CREC_ASPCL	Aspergillus clavatus	Probable catabolite repression protein creC	Swiss-Prot			7
MDP0000129028	ROC5_NICSY	Nicotiana sylvestris (Wood tobacco)	33 kDa ribonucleoprotein, chloroplastic	Swiss-Prot			29
MDP0000129029	NFYAA_ARATH	Arabidopsis thaliana (Mouse-ear cress)	Nuclear transcription factor Y subunit A-10	Swiss-Prot			26
MDP0000129030	Y5126_ARATH	Arabidopsis thaliana (Mouse-ear cress)	Probable serine/threonine-protein kinase At5g41260	Swiss-Prot	1.96839	VIPtranspos	33
MDP0000129031	SWI3C_ARATH	Arabidopsis thaliana (Mouse-ear cress)	SWI/SNF complex subunit SWI3C	Swiss-Prot			10
MDP0000129051	Y3972_ARATH	Arabidopsis thaliana (Mouse-ear cress)	Uncharacterized protein At3g49720	Swiss-Prot	1.47562	VIPtransneg	76
MDP0000129063	Y1491_ARATH	Arabidopsis thaliana (Mouse-ear cress)	DUF246 domain-containing protein At1g04910	Swiss-Prot			16
MDP0000129069	EMB30_ARATH	Arabidopsis thaliana (Mouse-ear cress)	Pattern formation protein EMB30	Swiss-Prot			59
MDP0000129083	NHX3_ARATH	Arabidopsis thaliana (Mouse-ear cress)	Sodium/hydrogen exchanger 3	Swiss-Prot			17
MDP0000129088	TMVRN_NICGU	Nicotiana glutinosa (Tobacco)	TMV resistance protein N	Swiss-Prot			62
MDP0000129092	GAT26_ARATH	Arabidopsis thaliana (Mouse-ear cress)	GATA transcription factor 26	Swiss-Prot			13
MDP0000129099	CLPP3_ARATH	Arabidopsis thaliana (Mouse-ear cress)	ATP-dependent Clp protease proteolytic subunit 3, chloroplastic	Swiss-Prot			25
MDP0000129112	GBF4_ARATH	Arabidopsis thaliana (Mouse-ear cress)	G-box-binding factor 4	Swiss-Prot			28
MDP0000129126	AT5G52060.1	Arabidopsis thaliana	ATBAG1 (ARABIDOPSIS THALIANA BCL-2-ASSOCIATED ATHANOGENE 1); protein binding	TAIR	1.15114	VIPtransneg	84
MDP0000129131	AT1G64405.1	Arabidopsis thaliana	unknown protein	TAIR			29
MDP0000129143	RGA4_SOLBU	Solanum bulbocastanum (Wild potato)	Putative disease resistance protein RGA4	Swiss-Prot			1
MDP0000129144	RFS2_ARATH	Arabidopsis thaliana (Mouse-ear cress)	Probable galactinol--sucrose galactosyltransferase 2	Swiss-Prot			20
MDP0000129163	ADXL_MOUSE	Mus musculus (Mouse)	Adrenodoxin-like protein, mitochondrial	Swiss-Prot			28
MDP0000129164	AT3G24450.1	Arabidopsis thaliana	copper-binding family protein	TAIR			27
MDP0000129167	CNG10_ARATH	Arabidopsis thaliana (Mouse-ear cress)	Probable cyclic nucleotide-gated ion channel 10	Swiss-Prot	1.16514	VIPtranspos	55
MDP0000129192	SYDC_MOUSE	Mus musculus (Mouse)	Aspartyl-tRNA synthetase, cytoplasmic	Swiss-Prot			60
MDP0000129196	PSBR_TOBAC	Nicotiana tabacum (Common tobacco)	Photosystem II 10 kDa polypeptide, chloroplastic	Swiss-Prot	1.4249	VIPtransneg	84
MDP0000129203	RF2B_ORYSJ	Oryza sativa subsp. japonica (Rice)	Transcription factor RF2b	Swiss-Prot	0.945479	VIPtransneg	7
MDP0000129214	AT5G57950.1	Arabidopsis thaliana	26S proteasome regulatory subunit, putative	TAIR			47
MDP0000129217	UMP7_ARATH	Arabidopsis thaliana (Mouse-ear cress)	Uncharacterized protein At5g63510, mitochondrial	Swiss-Prot	1.15227	VIPtransneg	84
MDP0000129220	AT3G48660.1	Arabidopsis thaliana	unknown protein	TAIR			80
MDP0000129221	PTR1_ARATH	Arabidopsis thaliana (Mouse-ear cress)	Peptide transporter PTR1	Swiss-Prot			4
MDP0000129223	ADHX_ARATH	Arabidopsis thaliana (Mouse-ear cress)	Alcohol dehydrogenase class-3	Swiss-Prot			49
MDP0000129227	AT4G24730.4	Arabidopsis thaliana	N/A	TAIR			67
MDP0000129243	RN185_CHICK	Gallus gallus (Chicken)	RING finger protein 185	Swiss-Prot			50
MDP0000129244	AT4G15840.1	Arabidopsis thaliana	protein binding	TAIR	0.983752	VIPtransneg	68
MDP0000129248	SAMC_XENTR	Xenopus tropicalis (Western clawed frog) (Silurana tropicalis)	S-adenosylmethionine mitochondrial carrier protein	Swiss-Prot			6
MDP0000129252	RN167_MOUSE	Mus musculus (Mouse)	E3 ubiquitin-protein ligase RNF167	Swiss-Prot			23
MDP0000129255	ERG24_ARATH	Arabidopsis thaliana (Mouse-ear cress)	Delta(14)-sterol reductase	Swiss-Prot	1.08405	VIPtransneg	54
MDP0000129256	AT5G13780.1	Arabidopsis thaliana	GCN5-related N-acetyltransferase, putative	TAIR			57
MDP0000129272	Y1719_ARATH	Arabidopsis thaliana (Mouse-ear cress)	Probable inactive receptor kinase At1g27190	Swiss-Prot			34
MDP0000129305	GPMB_ERWT9	Erwinia tasmaniensis (strain DSM 17950 / Et1/99)	Probable phosphoglycerate mutase gpmB	Swiss-Prot			47
MDP0000129308	CRK_DAUCA	Daucus carota (Carrot)	CDPK-related protein kinase	Swiss-Prot			10
MDP0000129309	GPMB_ERWT9	Erwinia tasmaniensis (strain DSM 17950 / Et1/99)	Probable phosphoglycerate mutase gpmB	Swiss-Prot			47
MDP0000129310	GPMB_ERWT9	Erwinia tasmaniensis (strain DSM 17950 / Et1/99)	Probable phosphoglycerate mutase gpmB	Swiss-Prot			50
MDP0000129315					1.83805	VIPtranspos	33
MDP0000129321	SFRS2_CHICK	Gallus gallus (Chicken)	Splicing factor, arginine/serine-rich 2	Swiss-Prot			29
MDP0000129331	AT5G11240.1	Arabidopsis thaliana	transducin family protein / WD-40 repeat family protein	TAIR			72
MDP0000129333	CCD31_ARATH	Arabidopsis thaliana (Mouse-ear cress)	Cyclin-D3-1	Swiss-Prot	0.935237	VIPtransneg	24
MDP0000129335	NAC98_ARATH	Arabidopsis thaliana (Mouse-ear cress)	Protein CUP-SHAPED COTYLEDON 2	Swiss-Prot			35
MDP0000129346	PHSL_VICFA	Vicia faba (Broad bean)	Alpha-1,4 glucan phosphorylase L isozyme, chloroplastic/amyloplastic	Swiss-Prot			59
MDP0000129347	AT3G29310.1	Arabidopsis thaliana	calmodulin-binding protein-related	TAIR			32
MDP0000129348	LYRM4_TAEGU	Taeniopygia guttata (Zebra finch) (Poephila guttata)	LYR motif-containing protein 4	Swiss-Prot			21
MDP0000129361							78
MDP0000129377	FBW4_ARATH	Arabidopsis thaliana (Mouse-ear cress)	F-box/WD-40 repeat-containing protein At3g52030	Swiss-Prot			21
MDP0000129379	RGA2_SOLBU	Solanum bulbocastanum (Wild potato)	Disease resistance protein RGA2	Swiss-Prot			2
MDP0000129387	PME3_PHAVU	Phaseolus vulgaris (Kidney bean) (French bean)	Pectinesterase 3	Swiss-Prot			57
MDP0000129394	DNAJ_PROMA	Prochlorococcus marinus	Chaperone protein dnaJ	Swiss-Prot	1.21749	VIPtransneg	16
MDP0000129396	Y0701_DICDI	Dictyostelium discoideum (Slime mold)	Probable serine/threonine-protein kinase DDB_G0272282	Swiss-Prot			41
MDP0000129412	AT5G58600.1	Arabidopsis thaliana	PMR5 (POWDERY MILDEW RESISTANT 5)	TAIR	1.33478	VIPtransneg	68
MDP0000129423	AT3G53400.1	Arabidopsis thaliana	FUNCTIONS IN: molecular_function unknown; INVOLVED IN: biological_process unknown; BEST Arabidopsis thaliana protein match is: CPUORF47 (CONSERVED PEPTIDE UPSTREAM OPEN READING FRAME 47) (TAIR:AT5G03190.1); Has 120 Blast hits to 120 proteins in 12 species: Archae - 0; Bacteria - 0; Metazoa - 0; Fungi - 0; Plants - 115; Viruses - 0; Other Eukaryotes - 5 (source: NCBI BLink).	TAIR			54
MDP0000129424	MGRN1_DANRE	Danio rerio (Zebrafish) (Brachydanio rerio)	Probable E3 ubiquitin-protein ligase MGRN1	Swiss-Prot	0.966809	VIPtransneg	76
MDP0000129426	PAT11_SOLTU	Solanum tuberosum (Potato)	Patatin-11	Swiss-Prot	1.76987	VIPtranspos	33
MDP0000129429	XRN3_ARATH	Arabidopsis thaliana (Mouse-ear cress)	5'-3' exoribonuclease 3	Swiss-Prot			36
MDP0000129431	CF1B2_SOYBN	Glycine max (Soybean) (Glycine hispida)	Chalcone--flavonone isomerase 1B-2	Swiss-Prot			3
MDP0000129445	PUB21_ARATH	Arabidopsis thaliana (Mouse-ear cress)	U-box domain-containing protein 21	Swiss-Prot			39
MDP0000129460	AT2G25800.1	Arabidopsis thaliana	INVOLVED IN: biological_process unknown; EXPRESSED IN: 23 plant structures; EXPRESSED DURING: 13 growth stages; CONTAINS InterPro DOMAIN/s: Munc13 homology 1 (InterPro:IPR014770), Protein of unknown function DUF810 (InterPro:IPR008528), Munc13 homology 2 (InterPro:IPR014772); BEST Arabidopsis thaliana protein match is: unknown protein (TAIR:AT2G20010.2); Has 242 Blast hits to 156 proteins in 35 s…	TAIR			17
MDP0000129463	RPE_SOLTU	Solanum tuberosum (Potato)	Ribulose-phosphate 3-epimerase, chloroplastic	Swiss-Prot			40
MDP0000129498	MHPC_BURP8	Burkholderia phymatum (strain DSM 17167 / STM815)	2-hydroxy-6-oxononadienedioate/2-hydroxy-6-oxononatrienedioate hydrolase	Swiss-Prot			38
MDP0000129505	ppa021921m	Prunus persica	N/A	Peach			44
MDP0000129506	MSI2_ARATH	Arabidopsis thaliana (Mouse-ear cress)	WD-40 repeat-containing protein MSI2	Swiss-Prot	1.2829	VIPtranspos	25
MDP0000129520	PKS1_ARATH	Arabidopsis thaliana (Mouse-ear cress)	Protein PHYTOCHROME KINASE SUBSTRATE 1	Swiss-Prot	0.99316	VIPtransneg	40
MDP0000129526	HERC1_HUMAN	Homo sapiens (Human)	Probable E3 ubiquitin-protein ligase HERC1	Swiss-Prot			59
MDP0000129532	SKIP6_ARATH	Arabidopsis thaliana (Mouse-ear cress)	F-box/kelch-repeat protein SKIP6	Swiss-Prot			46
MDP0000129541	AT4G17085.1	Arabidopsis thaliana	unknown protein	TAIR			84
MDP0000129547	4CLL9_ARATH	Arabidopsis thaliana (Mouse-ear cress)	4-coumarate--CoA ligase-like 9	Swiss-Prot			44
MDP0000129561	RL34_PEA	Pisum sativum (Garden pea)	60S ribosomal protein L34	Swiss-Prot			29
MDP0000129573	OTSB_MYCTU	Mycobacterium tuberculosis	Trehalose-phosphate phosphatase	Swiss-Prot	1.01331	VIPtranspos	33
MDP0000129576	HBD_BRAJA	Bradyrhizobium japonicum	3-hydroxybutyryl-CoA dehydrogenase	Swiss-Prot			59
MDP0000129578	EMF2_ARATH	Arabidopsis thaliana (Mouse-ear cress)	Polycomb group protein EMBRYONIC FLOWER 2	Swiss-Prot			70
MDP0000129581	Y1491_ARATH	Arabidopsis thaliana (Mouse-ear cress)	DUF246 domain-containing protein At1g04910	Swiss-Prot	0.945661	VIPtransneg	16
MDP0000129609	FAB1_YEAST	Saccharomyces cerevisiae (Baker's yeast)	1-phosphatidylinositol-3-phosphate 5-kinase FAB1	Swiss-Prot			62
MDP0000129617	ARL5_DICDI	Dictyostelium discoideum (Slime mold)	ADP-ribosylation factor-like protein 5	Swiss-Prot	1.00372	VIPtransneg	21
MDP0000129619	MDM38_YEAST	Saccharomyces cerevisiae (Baker's yeast)	Mitochondrial distribution and morphology protein 38	Swiss-Prot			6
MDP0000129626	ADRL_DROME	Drosophila melanogaster (Fruit fly)	ADIPOR-like receptor CG5315	Swiss-Prot			55
MDP0000129639	CA123_XENLA	Xenopus laevis (African clawed frog)	UPF0587 protein C1orf123 homolog	Swiss-Prot			46
MDP0000129641	ELF3_ARATH	Arabidopsis thaliana (Mouse-ear cress)	Protein EARLY FLOWERING 3	Swiss-Prot			82
MDP0000129644	Y5957_ARATH	Arabidopsis thaliana (Mouse-ear cress)	Uncharacterized protein At5g39570	Swiss-Prot			37
MDP0000129648	UMEC_ARMRU	Armoracia rusticana (Horseradish) (Armoracia laphatifolia)	Umecyanin	Swiss-Prot	1.78097	VIPtranspos	33
MDP0000129664	THIK2_ARATH	Arabidopsis thaliana (Mouse-ear cress)	3-ketoacyl-CoA thiolase 2, peroxisomal	Swiss-Prot			20
MDP0000129665	AT1G04790.1	Arabidopsis thaliana	zinc finger (C3HC4-type RING finger) family protein	TAIR			63
MDP0000129670	ADS3_ARATH	Arabidopsis thaliana (Mouse-ear cress)	Palmitoyl-monogalactosyldiacylglycerol delta-7 desaturase, chloroplastic	Swiss-Prot			9
MDP0000129677	R10A1_ARATH	Arabidopsis thaliana (Mouse-ear cress)	60S ribosomal protein L10a-1	Swiss-Prot			22
MDP0000129681	Y5343_ARATH	Arabidopsis thaliana (Mouse-ear cress)	Probable LRR receptor-like serine/threonine-protein kinase At1g53430	Swiss-Prot			15
MDP0000129688	D7SSF5_VITVI	Vitis vinifera (Grape)	Whole genome shotgun sequence of line PN40024, scaffold_147.assembly12x	TrEMBL			84
MDP0000129698	RR10_MESCR	Mesembryanthemum crystallinum (Common ice plant) (Cryophytum crystallinum)	30S ribosomal protein S10, chloroplastic	Swiss-Prot	0.96787	VIPtransneg	16
MDP0000129717	BGL27_ORYSJ	Oryza sativa subsp. japonica (Rice)	Beta-glucosidase 27	Swiss-Prot			34
MDP0000129728	MET7A_HUMAN	Homo sapiens (Human)	Methyltransferase-like protein 7A	Swiss-Prot	0.987178	VIPtransneg	40
MDP0000129731	AT1G71080.1	Arabidopsis thaliana	unknown protein	TAIR			72
MDP0000129750	STE23_YEAST	Saccharomyces cerevisiae (Baker's yeast)	A-factor-processing enzyme	Swiss-Prot			42
MDP0000129765	6HN3M_PSEFL	Pseudomonas fluorescens	6-hydroxynicotinate 3-monooxygenase	Swiss-Prot			73
MDP0000129770	DHX36_MOUSE	Mus musculus (Mouse)	Probable ATP-dependent RNA helicase DHX36	Swiss-Prot			20
MDP0000129779	PRP18_BOVIN	Bos taurus (Bovine)	Pre-mRNA-splicing factor 18	Swiss-Prot			28
MDP0000129787	BH066_ARATH	Arabidopsis thaliana (Mouse-ear cress)	Transcription factor bHLH66	Swiss-Prot			22
MDP0000129791	MET10_DANRE	Danio rerio (Zebrafish) (Brachydanio rerio)	Putative methyltransferase METT10D	Swiss-Prot			59
MDP0000129796	SYWC_RABIT	Oryctolagus cuniculus (Rabbit)	Tryptophanyl-tRNA synthetase, cytoplasmic	Swiss-Prot	0.931301	VIPtransneg	68
MDP0000129830	AT2G03050.1	Arabidopsis thaliana	mitochondrial transcription termination factor-related / mTERF-related	TAIR			27
MDP0000129854	AT3G06070.1	Arabidopsis thaliana	unknown protein	TAIR			1
MDP0000129858	MAFL2_DICDI	Dictyostelium discoideum (Slime mold)	Maf-like protein DDB_G0281937	Swiss-Prot			54
MDP0000129860	CIPK6_ARATH	Arabidopsis thaliana (Mouse-ear cress)	CBL-interacting serine/threonine-protein kinase 6	Swiss-Prot			19
MDP0000129865	FKB42_ARATH	Arabidopsis thaliana (Mouse-ear cress)	42 kDa peptidyl-prolyl isomerase	Swiss-Prot			11
MDP0000129868	PRT1_ARATH	Arabidopsis thaliana (Mouse-ear cress)	E3 ubiquitin-protein ligase PRT1	Swiss-Prot			82
MDP0000129870	GRS16_ARATH	Arabidopsis thaliana (Mouse-ear cress)	Monothiol glutaredoxin-S16, chloroplastic	Swiss-Prot			8
MDP0000129871	UBC25_ARATH	Arabidopsis thaliana (Mouse-ear cress)	Probable ubiquitin-conjugating enzyme E2 25	Swiss-Prot			72
MDP0000129874	AT4G27435.1	Arabidopsis thaliana	unknown protein	TAIR			16
MDP0000129882	WRKY7_ARATH	Arabidopsis thaliana (Mouse-ear cress)	Probable WRKY transcription factor 7	Swiss-Prot	2.15982	VIPtranspos	55
MDP0000129913	PP356_ARATH	Arabidopsis thaliana (Mouse-ear cress)	Pentatricopeptide repeat-containing protein At4g38150	Swiss-Prot			16
MDP0000129916	CD48B_ARATH	Arabidopsis thaliana (Mouse-ear cress)	Cell division control protein 48 homolog B	Swiss-Prot			58
MDP0000129926	RB11C_TOBAC	Nicotiana tabacum (Common tobacco)	Ras-related protein Rab11C	Swiss-Prot			32
MDP0000129927	QCR9_SOLTU	Solanum tuberosum (Potato)	Cytochrome b-c1 complex subunit 9	Swiss-Prot			57
MDP0000129937	AT3G25120.1	Arabidopsis thaliana	mitochondrial import inner membrane translocase subunit Tim17/Tim22/Tim23 family protein	TAIR			57
MDP0000129940	AT3G25120.1	Arabidopsis thaliana	mitochondrial import inner membrane translocase subunit Tim17/Tim22/Tim23 family protein	TAIR			57
MDP0000129941	ERFL1_ARATH	Arabidopsis thaliana (Mouse-ear cress)	Ethylene-responsive transcription factor-like protein At4g13040	Swiss-Prot	0.98266	VIPtransneg	16
MDP0000129942	MBF1C_ARATH	Arabidopsis thaliana (Mouse-ear cress)	Multiprotein-bridging factor 1c	Swiss-Prot			37
MDP0000129945	PAP12_ARATH	Arabidopsis thaliana (Mouse-ear cress)	Probable plastid-lipid-associated protein 12, chloroplastic	Swiss-Prot			16
MDP0000129954	S35B2_DICDI	Dictyostelium discoideum (Slime mold)	Adenosine 3'-phospho 5'-phosphosulfate transporter 1	Swiss-Prot			3
MDP0000129970	Y5520_ARATH	Arabidopsis thaliana (Mouse-ear cress)	Uncharacterized aarF domain-containing protein kinase At5g05200, chloroplastic	Swiss-Prot			20
MDP0000129983	ERD2_PETHY	Petunia hybrida (Petunia)	ER lumen protein retaining receptor	Swiss-Prot			36
MDP0000129988	UPL3_ARATH	Arabidopsis thaliana (Mouse-ear cress)	E3 ubiquitin-protein ligase UPL3	Swiss-Prot			41
MDP0000130002	VPS41_SOLLC	Solanum lycopersicum (Tomato) (Lycopersicon esculentum)	Vacuolar protein sorting-associated protein 41 homolog	Swiss-Prot			82
MDP0000130010	PAS2_ARATH	Arabidopsis thaliana (Mouse-ear cress)	3-hydroxyacyl-CoA dehydratase PASTICCINO 2	Swiss-Prot			25
MDP0000130012	WIPI3_XENLA	Xenopus laevis (African clawed frog)	WD repeat domain phosphoinositide-interacting protein 3	Swiss-Prot			31
MDP0000130014	NDUS6_ARATH	Arabidopsis thaliana (Mouse-ear cress)	NADH dehydrogenase [ubiquinone] iron-sulfur protein 6	Swiss-Prot			11
MDP0000130016	CCD93_DICDI	Dictyostelium discoideum (Slime mold)	Coiled-coil domain-containing protein 93 homolog	Swiss-Prot			66
MDP0000130023							34
MDP0000130026	SKI35_ARATH	Arabidopsis thaliana (Mouse-ear cress)	F-box/ankyrin repeat protein SKIP35	Swiss-Prot	1.11596	VIPtransneg	84
MDP0000130030	C81D1_ARATH	Arabidopsis thaliana (Mouse-ear cress)	Cytochrome P450 81D1	Swiss-Prot			60
MDP0000130036	AT4G31270.1	Arabidopsis thaliana	transcription factor	TAIR			4
MDP0000130039	PSMD9_RAT	Rattus norvegicus (Rat)	26S proteasome non-ATPase regulatory subunit 9	Swiss-Prot			80
MDP0000130057	AT2G26660.1	Arabidopsis thaliana	SPX2 (SPX DOMAIN GENE 2)	TAIR	1.18894	VIPtranspos	69
MDP0000130060	NUCL_MESAU	Mesocricetus auratus (Golden hamster)	Nucleolin	Swiss-Prot			22
MDP0000130090	FES1_NEOFI	Neosartorya fischeri (strain ATCC 1020 / DSM 3700 / FGSC A1164 / NRRL 181) (Aspergillus fischerianus)	Hsp70 nucleotide exchange factor fes1	Swiss-Prot			8
MDP0000130100	Y4920_ARATH	Arabidopsis thaliana (Mouse-ear cress)	Uncharacterized protein At4g37920, chloroplastic	Swiss-Prot			59
MDP0000130101	Y4920_ARATH	Arabidopsis thaliana (Mouse-ear cress)	Uncharacterized protein At4g37920, chloroplastic	Swiss-Prot			56
MDP0000130108	PPA15_ARATH	Arabidopsis thaliana (Mouse-ear cress)	Purple acid phosphatase 15	Swiss-Prot	1.02019	VIPtranspos	42
MDP0000130111	RKP_ARATH	Arabidopsis thaliana (Mouse-ear cress)	E3 ubiquitin-protein ligase RKP	Swiss-Prot			58
MDP0000130122	PP124_ARATH	Arabidopsis thaliana (Mouse-ear cress)	Pentatricopeptide repeat-containing protein At1g74850, chloroplastic	Swiss-Prot			64
MDP0000130123	NAC29_ARATH	Arabidopsis thaliana (Mouse-ear cress)	NAC domain-containing protein 29	Swiss-Prot			8
MDP0000130127	KIF2C_MOUSE	Mus musculus (Mouse)	Kinesin-like protein KIF2C	Swiss-Prot			75
MDP0000130128	RS5_CICAR	Cicer arietinum (Chickpea) (Garbanzo)	40S ribosomal protein S5	Swiss-Prot	1.0603	VIPtransneg	16
MDP0000130133	THAS_PIG	Sus scrofa (Pig)	Thromboxane-A synthase	Swiss-Prot			10
MDP0000130143	Y5126_ARATH	Arabidopsis thaliana (Mouse-ear cress)	Probable serine/threonine-protein kinase At5g41260	Swiss-Prot			38
MDP0000130157	Y4523_ARATH	Arabidopsis thaliana (Mouse-ear cress)	Probable serine/threonine-protein kinase At4g35230	Swiss-Prot			27
MDP0000130160	C3H14_ORYSJ	Oryza sativa subsp. japonica (Rice)	Zinc finger CCCH domain-containing protein 14	Swiss-Prot			54
MDP0000130167	CNOT2_HUMAN	Homo sapiens (Human)	CCR4-NOT transcription complex subunit 2	Swiss-Prot			66
MDP0000130171	YIE2_SCHPO	Schizosaccharomyces pombe (Fission yeast)	SH3 domain-containing protein PJ696.02	Swiss-Prot			6
MDP0000130172	YIE2_SCHPO	Schizosaccharomyces pombe (Fission yeast)	SH3 domain-containing protein PJ696.02	Swiss-Prot			6
MDP0000130173	BEH4_ARATH	Arabidopsis thaliana (Mouse-ear cress)	BES1/BZR1 homolog protein 4	Swiss-Prot	0.95175	VIPtransneg	39
MDP0000130183	LRKA2_ARATH	Arabidopsis thaliana (Mouse-ear cress)	Lectin-domain containing receptor kinase A4.2	Swiss-Prot			43
MDP0000130200	AMO_ARATH	Arabidopsis thaliana (Mouse-ear cress)	Primary amine oxidase	Swiss-Prot	1.97318	VIPtranspos	33
MDP0000130208	UBP16_ARATH	Arabidopsis thaliana (Mouse-ear cress)	Ubiquitin carboxyl-terminal hydrolase 16	Swiss-Prot			64
MDP0000130212	DNAJ8_ARATH	Arabidopsis thaliana (Mouse-ear cress)	Chaperone protein dnaJ 8, chloroplastic	Swiss-Prot	1.87214	VIPtranspos	33
MDP0000130219	AT5G04830.2	Arabidopsis thaliana	unknown protein	TAIR			52
MDP0000130226	SC24A_BOVIN	Bos taurus (Bovine)	Protein transport protein Sec24A	Swiss-Prot			41
MDP0000130227	CUL4_ARATH	Arabidopsis thaliana (Mouse-ear cress)	Cullin-4	Swiss-Prot			41
MDP0000130244	FL3H_MALDO	Malus domestica (Apple) (Pyrus malus)	Naringenin,2-oxoglutarate 3-dioxygenase	Swiss-Prot			55
MDP0000130254	UBP3_ARATH	Arabidopsis thaliana (Mouse-ear cress)	Ubiquitin carboxyl-terminal hydrolase 3	Swiss-Prot			5
MDP0000130255	CYB5_TOBAC	Nicotiana tabacum (Common tobacco)	Cytochrome b5	Swiss-Prot			60
MDP0000130260	MTPC2_ARATH	Arabidopsis thaliana (Mouse-ear cress)	Metal tolerance protein C2	Swiss-Prot			5
MDP0000130267	P4HA1_RAT	Rattus norvegicus (Rat)	Prolyl 4-hydroxylase subunit alpha-1	Swiss-Prot			48
MDP0000130270	NCPR_PHAAU	Phaseolus aureus (Mung bean) (Vigna radiata var. radiata)	NADPH--cytochrome P450 reductase	Swiss-Prot			61
MDP0000130293	PPDK_MESCR	Mesembryanthemum crystallinum (Common ice plant) (Cryophytum crystallinum)	Pyruvate, phosphate dikinase, chloroplastic	Swiss-Prot	1.0472	VIPtransneg	71
MDP0000130296	PPDK_MESCR	Mesembryanthemum crystallinum (Common ice plant) (Cryophytum crystallinum)	Pyruvate, phosphate dikinase, chloroplastic	Swiss-Prot			38
MDP0000130312	GEM1_USTMA	Ustilago maydis (Smut fungus)	Mitochondrial Rho GTPase 1	Swiss-Prot			77
MDP0000130319	SC16B_MOUSE	Mus musculus (Mouse)	Protein transport protein Sec16B	Swiss-Prot			61
MDP0000130320	A5B8B1_VITVI	Vitis vinifera (Grape)	Putative uncharacterized protein	TrEMBL			46
MDP0000130327	DPOD2_ARATH	Arabidopsis thaliana (Mouse-ear cress)	DNA polymerase delta small subunit	Swiss-Prot	0.981156	VIPtranspos	42
MDP0000130342	TRL11_ORYSJ	Oryza sativa subsp. japonica (Rice)	Thioredoxin-like 1-1, chloroplastic	Swiss-Prot	1.637	VIPtranspos	53
MDP0000130345	RGA4_SOLBU	Solanum bulbocastanum (Wild potato)	Putative disease resistance protein RGA4	Swiss-Prot			3
MDP0000130346	R13L1_ARATH	Arabidopsis thaliana (Mouse-ear cress)	Putative disease resistance RPP13-like protein 1	Swiss-Prot			16
MDP0000130368	AT2G20920.1	Arabidopsis thaliana	unknown protein	TAIR			47
MDP0000130369	ZDS_SYNY3	Synechocystis sp. (strain PCC 6803)	Zeta-carotene desaturase	Swiss-Prot			56
MDP0000130370	B9S5J6_RICCO	Ricinus communis (Castor bean)	Phytoene dehydrogenase, putative	TrEMBL			54
MDP0000130385	GSVIVT00025418001	Vitis vinifera	N/A	Grape			71
MDP0000130391	ERG8_YEAST	Saccharomyces cerevisiae (Baker's yeast)	Phosphomevalonate kinase	Swiss-Prot			24
MDP0000130394	RISA_SCHPO	Schizosaccharomyces pombe (Fission yeast)	Riboflavin synthase alpha chain	Swiss-Prot			49
MDP0000130400	WRK11_ARATH	Arabidopsis thaliana (Mouse-ear cress)	Probable WRKY transcription factor 11	Swiss-Prot			8
MDP0000130405	FKBP5_ARATH	Arabidopsis thaliana (Mouse-ear cress)	Probable FKBP-type peptidyl-prolyl cis-trans isomerase 5, chloroplastic	Swiss-Prot			24
MDP0000130412	FDL1_ARATH	Arabidopsis thaliana (Mouse-ear cress)	F-box/FBD/LRR-repeat protein At1g13570	Swiss-Prot			36
MDP0000130420	SRPRB_DICDI	Dictyostelium discoideum (Slime mold)	Signal recognition particle receptor subunit beta	Swiss-Prot			50
MDP0000130422	CTR9_HUMAN	Homo sapiens (Human)	RNA polymerase-associated protein CTR9 homolog	Swiss-Prot			41
MDP0000130449	C16B2_PICSI	Picea sitchensis (Sitka spruce)	Cytochrome P450 716B2	Swiss-Prot			60
MDP0000130459	AK3_ARATH	Arabidopsis thaliana (Mouse-ear cress)	Aspartokinase 3, chloroplastic	Swiss-Prot			22
MDP0000130462	AT2G42210.2	Arabidopsis thaliana	mitochondrial import inner membrane translocase subunit Tim17/Tim22/Tim23 family protein	TAIR			70
MDP0000130467	CCU41_ARATH	Arabidopsis thaliana (Mouse-ear cress)	Cyclin-U4-1	Swiss-Prot			49
MDP0000130479	SCAI_HUMAN	Homo sapiens (Human)	Protein SCAI	Swiss-Prot			77
MDP0000130491	PP264_ARATH	Arabidopsis thaliana (Mouse-ear cress)	Pentatricopeptide repeat-containing protein At3g46610	Swiss-Prot	1.05004	VIPtransneg	16
MDP0000130493	AT4G32030.1	Arabidopsis thaliana	unknown protein	TAIR			35
MDP0000130510	AT5G61670.2	Arabidopsis thaliana	Encodes a close homolog of the Cauliflower OR (Orange) protein. The function of OR is to induce the differentiation of proplastids or other noncolored plastids into chromoplasts for carotenoid accumulation. Both proteins contain a Cysteine-rich zinc finger domain that is highly specific to DnaJ-like molecular chaperons.	TAIR			47
MDP0000130511	CTR1_ARATH	Arabidopsis thaliana (Mouse-ear cress)	Serine/threonine-protein kinase CTR1	Swiss-Prot			52
MDP0000130521	AT5G21070.1	Arabidopsis thaliana	unknown protein	TAIR	1.1782	VIPtranspos	49
MDP0000130524	TCP13_ARATH	Arabidopsis thaliana (Mouse-ear cress)	Transcription factor TCP13	Swiss-Prot			72
MDP0000130532	GRP2_ARATH	Arabidopsis thaliana (Mouse-ear cress)	Glycine-rich RNA-binding protein 2, mitochondrial	Swiss-Prot			71
MDP0000130537	AT2G31340.1	Arabidopsis thaliana	emb1381 (embryo defective 1381)	TAIR			61
MDP0000130564	AR8BA_DANRE	Danio rerio (Zebrafish) (Brachydanio rerio)	ADP-ribosylation factor-like protein 8B-A	Swiss-Prot			78
MDP0000130583	IAA26_ARATH	Arabidopsis thaliana (Mouse-ear cress)	Auxin-responsive protein IAA26	Swiss-Prot			29
MDP0000130594	AT5G17560.1	Arabidopsis thaliana	BolA-like family protein	TAIR			84
MDP0000130613	MIS3_SCHPO	Schizosaccharomyces pombe (Fission yeast)	Ribosomal RNA assembly protein mis3	Swiss-Prot			4
MDP0000130619	PRP4B_BOVIN	Bos taurus (Bovine)	Serine/threonine-protein kinase PRP4 homolog	Swiss-Prot			64
MDP0000130630	AT3G57540.1	Arabidopsis thaliana	remorin family protein	TAIR			8
MDP0000130639	NIFU1_ARATH	Arabidopsis thaliana (Mouse-ear cress)	NifU-like protein 1, chloroplastic	Swiss-Prot			83
MDP0000130642	RNC_GEOKA	Geobacillus kaustophilus	Ribonuclease 3	Swiss-Prot			77
MDP0000130650	CPSF5_DICDI	Dictyostelium discoideum (Slime mold)	Cleavage and polyadenylation specificity factor subunit 5	Swiss-Prot			3
MDP0000130654	MEL26_CAEEL	Caenorhabditis elegans	Protein maternal effect lethal 26	Swiss-Prot			23
MDP0000130674	TYDP1_HUMAN	Homo sapiens (Human)	Tyrosyl-DNA phosphodiesterase 1	Swiss-Prot			59
MDP0000130679	AT1G06950.1	Arabidopsis thaliana	TIC110 (TRANSLOCON AT THE INNER ENVELOPE MEMBRANE OF CHLOROPLASTS 110)	TAIR			38
MDP0000130686	NAC29_ARATH	Arabidopsis thaliana (Mouse-ear cress)	NAC domain-containing protein 29	Swiss-Prot			85
MDP0000130701	AASS_ARATH	Arabidopsis thaliana (Mouse-ear cress)	Alpha-aminoadipic semialdehyde synthase	Swiss-Prot			69
MDP0000130706	AT5G16730.1	Arabidopsis thaliana	LOCATED IN: chloroplast; EXPRESSED IN: 23 plant structures; EXPRESSED DURING: 13 growth stages; CONTAINS InterPro DOMAIN/s: Spectrin/alpha-actinin (InterPro:IPR018159); BEST Arabidopsis thaliana protein match is: unknown protein (TAIR:AT3G02930.1); Has 241703 Blast hits to 112530 proteins in 2711 species: Archae - 2642; Bacteria - 41887; Metazoa - 104467; Fungi - 18239; Plants - 8786; Viruses - 1…	TAIR			45
MDP0000130707	AT4G35730.1	Arabidopsis thaliana	unknown protein	TAIR			76
MDP0000130714	MIFH_BRUMA	Brugia malayi (Filarial nematode worm)	Macrophage migration inhibitory factor homolog	Swiss-Prot			40
MDP0000130715							12
MDP0000130716	WRKY7_ARATH	Arabidopsis thaliana (Mouse-ear cress)	Probable WRKY transcription factor 7	Swiss-Prot			44
MDP0000130727	POPTR_0010s10950.1	Populus trichocarpa	N/A	Poplar	1.35109	VIPtranspos	33
MDP0000130736	AT1G67170.1	Arabidopsis thaliana	unknown protein	TAIR			15
MDP0000130738	MKS1_ARATH	Arabidopsis thaliana (Mouse-ear cress)	Protein MKS1	Swiss-Prot	1.59586	VIPtranspos	33
MDP0000130739	Y2446_ARATH	Arabidopsis thaliana (Mouse-ear cress)	Uncharacterized protein At2g34460, chloroplastic	Swiss-Prot			71
MDP0000130742	SFGH_ARATH	Arabidopsis thaliana (Mouse-ear cress)	S-formylglutathione hydrolase	Swiss-Prot			70
MDP0000130747	FBX14_ARATH	Arabidopsis thaliana (Mouse-ear cress)	F-box protein FBX14	Swiss-Prot			43
MDP0000130749	AT1G71080.1	Arabidopsis thaliana	unknown protein	TAIR			54
MDP0000130759	SIRT6_HUMAN	Homo sapiens (Human)	NAD-dependent deacetylase sirtuin-6	Swiss-Prot			5
MDP0000130760	PGES2_DANRE	Danio rerio (Zebrafish) (Brachydanio rerio)	Prostaglandin E synthase 2	Swiss-Prot			76
MDP0000130769	PGLR_VITVI	Vitis vinifera (Grape)	Probable polygalacturonase	Swiss-Prot			38
MDP0000130786	AT1G73840.1	Arabidopsis thaliana	ESP1 (ENHANCED SILENCING PHENOTYPE 1)	TAIR			46
MDP0000130792	MEI2_SCHPO	Schizosaccharomyces pombe (Fission yeast)	Meiosis protein mei2	Swiss-Prot			82
MDP0000130797	NAC90_ARATH	Arabidopsis thaliana (Mouse-ear cress)	NAC domain-containing protein 90	Swiss-Prot			44
MDP0000130803	RMD1_YEAST	Saccharomyces cerevisiae (Baker's yeast)	Sporulation protein RMD1	Swiss-Prot	0.964212	VIPtransneg	84
MDP0000130808	FBK22_ARATH	Arabidopsis thaliana (Mouse-ear cress)	F-box/kelch-repeat protein At1g55270	Swiss-Prot			62
MDP0000130813	UBP24_ARATH	Arabidopsis thaliana (Mouse-ear cress)	Ubiquitin carboxyl-terminal hydrolase 24	Swiss-Prot			17
MDP0000130821	IPYR1_ARATH	Arabidopsis thaliana (Mouse-ear cress)	Soluble inorganic pyrophosphatase 1, chloroplastic	Swiss-Prot			32
MDP0000130822	ACA12_ARATH	Arabidopsis thaliana (Mouse-ear cress)	Putative calcium-transporting ATPase 12, plasma membrane-type	Swiss-Prot	1.46432	VIPtranspos	33
MDP0000130824	YGI3_SCHPO	Schizosaccharomyces pombe (Fission yeast)	Uncharacterized WD repeat-containing protein C2A9.03	Swiss-Prot			78
MDP0000130825	BLH2_ARATH	Arabidopsis thaliana (Mouse-ear cress)	BEL1-like homeodomain protein 2	Swiss-Prot	1.47903	VIPtransneg	68
MDP0000130849	AT1G16520.1	Arabidopsis thaliana	unknown protein	TAIR			39
MDP0000130864	RAN3_ARATH	Arabidopsis thaliana (Mouse-ear cress)	GTP-binding nuclear protein Ran-3	Swiss-Prot			65
MDP0000130865	YHKF_SCHPO	Schizosaccharomyces pombe (Fission yeast)	Uncharacterized RNA-binding protein C660.15	Swiss-Prot			18
MDP0000130871	ACCH1_ARATH	Arabidopsis thaliana (Mouse-ear cress)	1-aminocyclopropane-1-carboxylate oxidase homolog 1	Swiss-Prot			67
MDP0000130873	AT1G67040.1	Arabidopsis thaliana	unknown protein	TAIR			86
MDP0000130874	ARMC7_MOUSE	Mus musculus (Mouse)	Armadillo repeat-containing protein 7	Swiss-Prot			13
MDP0000130878	PLA23_ORYSJ	Oryza sativa subsp. japonica (Rice)	Phospholipase A2 homolog 3	Swiss-Prot			27
MDP0000130884	AT5G25770.2	Arabidopsis thaliana	unknown protein	TAIR			27
MDP0000130885	UBC21_ARATH	Arabidopsis thaliana (Mouse-ear cress)	Probable ubiquitin-conjugating enzyme E2 21	Swiss-Prot			70
MDP0000130897	D7SQ25_VITVI	Vitis vinifera (Grape)	Whole genome shotgun sequence of line PN40024, scaffold_143.assembly12x	TrEMBL			36
MDP0000130913	GOX_SPIOL	Spinacia oleracea (Spinach)	Peroxisomal (S)-2-hydroxy-acid oxidase	Swiss-Prot			47
MDP0000130930	AT4G33625.1	Arabidopsis thaliana	unknown protein	TAIR			82
MDP0000130931	BUP1_DICDI	Dictyostelium discoideum (Slime mold)	Beta-ureidopropionase	Swiss-Prot			23
MDP0000130932	EXEC1_ARATH	Arabidopsis thaliana (Mouse-ear cress)	Protein EXECUTER 1, chloroplastic	Swiss-Prot			46
MDP0000130934							61
MDP0000130952	AT1G50170.1	Arabidopsis thaliana	ATSIRB (ARABIDOPSIS THALIANA SIROHYDROCHLORIN FERROCHELATASE B); sirohydrochlorin ferrochelatase	TAIR			72
MDP0000130966	AT3G60910.1	Arabidopsis thaliana	catalytic/ methyltransferase	TAIR			34
MDP0000130979	DDRGK_ARATH	Arabidopsis thaliana (Mouse-ear cress)	DDRGK domain-containing protein 1	Swiss-Prot			65
MDP0000130987							31
MDP0000130989	CSLCC_ARATH	Arabidopsis thaliana (Mouse-ear cress)	Probable xyloglucan glycosyltransferase 12	Swiss-Prot			56
MDP0000130994	PP166_ARATH	Arabidopsis thaliana (Mouse-ear cress)	Pentatricopeptide repeat-containing protein At2g20710, mitochondrial	Swiss-Prot			65
MDP0000130995	AT3G54570.1	Arabidopsis thaliana	calmodulin-binding protein-related	TAIR			67
MDP0000131004	DHP1_CAEEL	Caenorhabditis elegans	Dihydropyrimidinase 1	Swiss-Prot	1.19845	VIPtranspos	7
MDP0000131012	SC16B_RAT	Rattus norvegicus (Rat)	Protein transport protein Sec16B	Swiss-Prot			41
MDP0000131013	SYNO_ARATH	Arabidopsis thaliana (Mouse-ear cress)	Asparaginyl-tRNA synthetase, chloroplastic/mitochondrial	Swiss-Prot			63
MDP0000131015	AT4G11790.1	Arabidopsis thaliana	Ran-binding protein 1 domain-containing protein / RanBP1 domain-containing protein	TAIR			52
MDP0000131022	S35F5_BOVIN	Bos taurus (Bovine)	Solute carrier family 35 member F5	Swiss-Prot			40
MDP0000131032	AT3G17850.1	Arabidopsis thaliana	protein kinase, putative	TAIR			61
MDP0000131034	GDL62_ARATH	Arabidopsis thaliana (Mouse-ear cress)	GDSL esterase/lipase At4g10955	Swiss-Prot	1.25827	VIPtransneg	68
MDP0000131039	FOLD_MAGSM	Magnetococcus sp. (strain MC-1)	Bifunctional protein folD	Swiss-Prot			37
MDP0000131044	FTSH4_SYNY3	Synechocystis sp. (strain PCC 6803)	Cell division protease ftsH homolog 4	Swiss-Prot			41
MDP0000131054	PRP18_BOVIN	Bos taurus (Bovine)	Pre-mRNA-splicing factor 18	Swiss-Prot			28
MDP0000131065	U420_DICDI	Dictyostelium discoideum (Slime mold)	UPF0420 protein	Swiss-Prot			5
MDP0000131094	GNL3_DICDI	Dictyostelium discoideum (Slime mold)	Guanine nucleotide-binding protein-like 3 homolog	Swiss-Prot			13
MDP0000131100	BURP3_ORYSJ	Oryza sativa subsp. japonica (Rice)	BURP domain-containing protein 3	Swiss-Prot			20
MDP0000131101	AT4G37660.1	Arabidopsis thaliana	ribosomal protein L12 family protein	TAIR			29
MDP0000131104	ZIM17_YEAST	Saccharomyces cerevisiae (Baker's yeast)	Mitochondrial protein import protein ZIM17	Swiss-Prot			47
MDP0000131105	AT5G42210.1	Arabidopsis thaliana	FUNCTIONS IN: molecular_function unknown; INVOLVED IN: biological_process unknown; LOCATED IN: endomembrane system; CONTAINS InterPro DOMAIN/s: Major facilitator superfamily MFS-1 (InterPro:IPR011701), Major facilitator superfamily, general substrate transporter (InterPro:IPR016196); BEST Arabidopsis thaliana protein match is: tetracycline transporter (TAIR:AT2G16990.2); Has 985 Blast hits to 984…	TAIR			73
MDP0000131115	PNAE_RAUSE	Rauvolfia serpentina (Serpentwood) (Devilpepper)	Polyneuridine-aldehyde esterase	Swiss-Prot			60
MDP0000131123	CRK3_ARATH	Arabidopsis thaliana (Mouse-ear cress)	Cysteine-rich receptor-like protein kinase 3	Swiss-Prot			44
MDP0000131124	F3PH_ARATH	Arabidopsis thaliana (Mouse-ear cress)	Flavonoid 3'-monooxygenase	Swiss-Prot			29
MDP0000131129	SF3B4_HUMAN	Homo sapiens (Human)	Splicing factor 3B subunit 4	Swiss-Prot	1.33608	VIPtransneg	77
MDP0000131131	AT5G53220.3	Arabidopsis thaliana	unknown protein	TAIR			75
MDP0000131142	ASO_CUCSA	Cucumis sativus (Cucumber)	L-ascorbate oxidase	Swiss-Prot	1.72599	VIPtranspos	33
MDP0000131144	MOMAS_ORYSJ	Oryza sativa subsp. japonica (Rice)	Momilactone A synthase	Swiss-Prot			29
MDP0000131151	DRL42_ARATH	Arabidopsis thaliana (Mouse-ear cress)	Probable disease resistance protein At5g66900	Swiss-Prot			36
MDP0000131153	DRL21_ARATH	Arabidopsis thaliana (Mouse-ear cress)	Putative disease resistance protein At3g14460	Swiss-Prot			61
MDP0000131155	PARN_ARATH	Arabidopsis thaliana (Mouse-ear cress)	Poly(A)-specific ribonuclease PARN	Swiss-Prot			64
MDP0000131167	SNX13_MOUSE	Mus musculus (Mouse)	Sorting nexin-13	Swiss-Prot			17
MDP0000131182	DGA1_SCHPO	Schizosaccharomyces pombe (Fission yeast)	Diacylglycerol O-acyltransferase 1	Swiss-Prot	2.05655	VIPtranspos	2
MDP0000131193	SINA3_ARATH	Arabidopsis thaliana (Mouse-ear cress)	E3 ubiquitin-protein ligase SINAT3	Swiss-Prot			70
MDP0000131201	SUVH4_ARATH	Arabidopsis thaliana (Mouse-ear cress)	Histone-lysine N-methyltransferase, H3 lysine-9 specific SUVH4	Swiss-Prot			83
MDP0000131205	MORC3_HUMAN	Homo sapiens (Human)	MORC family CW-type zinc finger protein 3	Swiss-Prot			75
MDP0000131213	HNRPF_BOVIN	Bos taurus (Bovine)	Heterogeneous nuclear ribonucleoprotein F	Swiss-Prot	0.94822	VIPtranspos	53
MDP0000131218	WRK32_ARATH	Arabidopsis thaliana (Mouse-ear cress)	Probable WRKY transcription factor 32	Swiss-Prot			42
MDP0000131219	AT5G51960.1	Arabidopsis thaliana	FUNCTIONS IN: molecular_function unknown; INVOLVED IN: biological_process unknown; LOCATED IN: cellular_component unknown; EXPRESSED IN: 22 plant structures; EXPRESSED DURING: 13 growth stages; CONTAINS InterPro DOMAIN/s: ATP synthase assembly factor FMC1, mitochondrial (InterPro:IPR018471); Has 18 Blast hits to 18 proteins in 7 species: Archae - 0; Bacteria - 0; Metazoa - 0; Fungi - 0; Plants - …	TAIR			22
MDP0000131235	YJ2I_SCHPO	Schizosaccharomyces pombe (Fission yeast)	Uncharacterized protein C4B3.18	Swiss-Prot			14
MDP0000131236	PP179_ARATH	Arabidopsis thaliana (Mouse-ear cress)	Pentatricopeptide repeat-containing protein At2g32230, mitochondrial	Swiss-Prot			24
MDP0000131249	AATC_DAUCA	Daucus carota (Carrot)	Aspartate aminotransferase, cytoplasmic	Swiss-Prot	0.995935	VIPtransneg	38
MDP0000131266	TPPC5_DICDI	Dictyostelium discoideum (Slime mold)	Trafficking protein particle complex subunit 5	Swiss-Prot			21
MDP0000131267	GUN6_ARATH	Arabidopsis thaliana (Mouse-ear cress)	Endoglucanase 6	Swiss-Prot	1.34446	VIPtranspos	7
MDP0000131269	AT4G27020.1	Arabidopsis thaliana	unknown protein	TAIR			42
MDP0000131279	GLNB_AQUAE	Aquifex aeolicus	Nitrogen regulatory protein P-II	Swiss-Prot			16
MDP0000131288	Y1689_ARATH	Arabidopsis thaliana (Mouse-ear cress)	Uncharacterized membrane protein At1g06890	Swiss-Prot			52
MDP0000131296	PEX1_HUMAN	Homo sapiens (Human)	Peroxisome biogenesis factor 1	Swiss-Prot			62
MDP0000131302	NAK_ARATH	Arabidopsis thaliana (Mouse-ear cress)	Probable serine/threonine-protein kinase NAK	Swiss-Prot			67
MDP0000131303	NUA_ARATH	Arabidopsis thaliana (Mouse-ear cress)	Nuclear-pore anchor	Swiss-Prot			64
MDP0000131307	Y3544_ARATH	Arabidopsis thaliana (Mouse-ear cress)	Uncharacterized CRM domain-containing protein At3g25440, chloroplastic	Swiss-Prot			15
MDP0000131308	SCRK1_ARATH	Arabidopsis thaliana (Mouse-ear cress)	Probable fructokinase-1	Swiss-Prot	2.35981	VIPtranspos	55
MDP0000131309	AT3G59490.2	Arabidopsis thaliana	unknown protein	TAIR			5
MDP0000131311	AT2G46620.1	Arabidopsis thaliana	AAA-type ATPase family protein	TAIR			67
MDP0000131317	FIG4_MOUSE	Mus musculus (Mouse)	Polyphosphoinositide phosphatase	Swiss-Prot			61
MDP0000131322	PLST2_ARATH	Arabidopsis thaliana (Mouse-ear cress)	Probable plastidic glucose transporter 2	Swiss-Prot			58
MDP0000131323	RRN3_MOUSE	Mus musculus (Mouse)	RNA polymerase I-specific transcription initiation factor RRN3	Swiss-Prot	1.01346	VIPtransneg	22
MDP0000131342	P2A10_ARATH	Arabidopsis thaliana (Mouse-ear cress)	Protein PHLOEM PROTEIN 2-LIKE A10	Swiss-Prot			73
MDP0000131344	FA38B_MOUSE	Mus musculus (Mouse)	Protein FAM38B	Swiss-Prot			56
MDP0000131346	HSFA3_ARATH	Arabidopsis thaliana (Mouse-ear cress)	Heat stress transcription factor A-3	Swiss-Prot			73
MDP0000131365	NTAN1_MOUSE	Mus musculus (Mouse)	Protein N-terminal asparagine amidohydrolase	Swiss-Prot			44
MDP0000131366	AT2G32840.1	Arabidopsis thaliana	proline-rich family protein	TAIR			19
MDP0000131368	CRNA_EMENI	Emericella nidulans (Aspergillus nidulans)	Nitrate transporter	Swiss-Prot	1.10652	VIPtransneg	38
MDP0000131370	YCR3_YEAST	Saccharomyces cerevisiae (Baker's yeast)	Uncharacterized membrane protein YCR023C	Swiss-Prot			42
MDP0000131371	COP1_ARATH	Arabidopsis thaliana (Mouse-ear cress)	E3 ubiquitin-protein ligase COP1	Swiss-Prot			40
MDP0000131372	AOX4_ARATH	Arabidopsis thaliana (Mouse-ear cress)	Alternative oxidase 4, chloroplastic/chromoplastic	Swiss-Prot			78
MDP0000131377	MTDH_FRAAN	Fragaria ananassa (Strawberry)	Probable mannitol dehydrogenase	Swiss-Prot	1.89187	VIPtranspos	33
MDP0000131386					1.71408	VIPtranspos	33
MDP0000131391	AT3G08020.1	Arabidopsis thaliana	protein binding / zinc ion binding	TAIR			61
MDP0000131411	PI4K_DICDI	Dictyostelium discoideum (Slime mold)	Phosphatidylinositol 4-kinase	Swiss-Prot			61
MDP0000131417							9
MDP0000131445	AT4G12590.1	Arabidopsis thaliana	unknown protein	TAIR			35
MDP0000131455	AT4G01710.1	Arabidopsis thaliana	CRK (CROOKED); actin binding	TAIR			26
MDP0000131461	AT3G52610.1	Arabidopsis thaliana	unknown protein	TAIR			32
MDP0000131463	PPA1_ARATH	Arabidopsis thaliana (Mouse-ear cress)	Probable inactive purple acid phosphatase 1	Swiss-Prot			63
MDP0000131465					1.0691	VIPtransneg	84
MDP0000131481	ARFR_ORYSJ	Oryza sativa subsp. japonica (Rice)	Auxin response factor 18	Swiss-Prot			1
MDP0000131485	ESCA_ARATH	Arabidopsis thaliana (Mouse-ear cress)	Putative DNA-binding protein ESCAROLA	Swiss-Prot			13
MDP0000131486	TOLB_PELCD	Pelobacter carbinolicus (strain DSM 2380 / Gra Bd 1)	Protein tolB	Swiss-Prot	0.943504	VIPtranspos	33
MDP0000131522	MCFJ_DICDI	Dictyostelium discoideum (Slime mold)	Mitochondrial substrate carrier family protein J	Swiss-Prot			43
MDP0000131527	SAMC_XENTR	Xenopus tropicalis (Western clawed frog) (Silurana tropicalis)	S-adenosylmethionine mitochondrial carrier protein	Swiss-Prot			17
MDP0000131537	AT1G64770.1	Arabidopsis thaliana	NDF2 (NDH-DEPENDENT CYCLIC ELECTRON FLOW 1); carbohydrate binding / catalytic	TAIR			27
MDP0000131550	ESCA_ARATH	Arabidopsis thaliana (Mouse-ear cress)	Putative DNA-binding protein ESCAROLA	Swiss-Prot			14
MDP0000131570	GLGB_MAIZE	Zea mays (Maize)	1,4-alpha-glucan-branching enzyme 2, chloroplastic/amyloplastic	Swiss-Prot			56
MDP0000131583	PUB50_ARATH	Arabidopsis thaliana (Mouse-ear cress)	Putative U-box domain-containing protein 50	Swiss-Prot			32
MDP0000131594	B3G2P_DROME	Drosophila melanogaster (Fruit fly)	Galactosylgalactosylxylosylprotein 3-beta-glucuronosyltransferase P	Swiss-Prot			35
MDP0000131602	RPG1_ARATH	Arabidopsis thaliana (Mouse-ear cress)	Protein RUPTURED POLLEN GRAIN 1	Swiss-Prot			50
MDP0000131615	COQ9_XENTR	Xenopus tropicalis (Western clawed frog) (Silurana tropicalis)	Ubiquinone biosynthesis protein COQ9, mitochondrial	Swiss-Prot	1.04979	VIPtransneg	16
MDP0000131637	VAR3_ARATH	Arabidopsis thaliana (Mouse-ear cress)	Zinc finger protein VAR3, chloroplastic	Swiss-Prot	1.16861	VIPtransneg	65
MDP0000131645	PRU1_PRUAR	Prunus armeniaca (Apricot)	Major allergen Pru ar 1	Swiss-Prot			44
MDP0000131646	RIBBA_ARATH	Arabidopsis thaliana (Mouse-ear cress)	Riboflavin biosynthesis protein ribBA, chloroplastic	Swiss-Prot	1.5126	VIPtranspos	33
MDP0000131655	KIF2C_HUMAN	Homo sapiens (Human)	Kinesin-like protein KIF2C	Swiss-Prot			65
MDP0000131656	ESD4_ARATH	Arabidopsis thaliana (Mouse-ear cress)	Ubiquitin-like-specific protease ESD4	Swiss-Prot			75
MDP0000131657	AT4G15840.1	Arabidopsis thaliana	protein binding	TAIR			56
MDP0000131674	AT3G50910.1	Arabidopsis thaliana	unknown protein	TAIR			76
MDP0000131693	AT4G27500.1	Arabidopsis thaliana	PPI1 (PROTON PUMP INTERACTOR 1); protein binding	TAIR			86
MDP0000131695	AT5G40740.1	Arabidopsis thaliana	unknown protein	TAIR			41
MDP0000131696	G6PD_SOLTU	Solanum tuberosum (Potato)	Glucose-6-phosphate 1-dehydrogenase, cytoplasmic isoform	Swiss-Prot			6
MDP0000131706	NADK1_ORYSJ	Oryza sativa subsp. japonica (Rice)	Probable NAD kinase 1	Swiss-Prot			15
MDP0000131708	NADK1_ARATH	Arabidopsis thaliana (Mouse-ear cress)	NAD(H) kinase 1	Swiss-Prot			74
MDP0000131723	EBP_ORYSJ	Oryza sativa subsp. japonica (Rice)	Probable 3-beta-hydroxysteroid-Delta(8),Delta(7)-isomerase	Swiss-Prot			16
MDP0000131724	PAPD7_HUMAN	Homo sapiens (Human)	DNA polymerase sigma	Swiss-Prot			66
MDP0000131730	ANK3_HUMAN	Homo sapiens (Human)	Ankyrin-3	Swiss-Prot			1
MDP0000131731	DJB13_MOUSE	Mus musculus (Mouse)	DnaJ homolog subfamily B member 13	Swiss-Prot			48
MDP0000131756	AT3G13225.2	Arabidopsis thaliana	protein binding	TAIR			41
MDP0000131760	C87A3_ORYSJ	Oryza sativa subsp. japonica (Rice)	Cytochrome P450 87A3	Swiss-Prot			27
MDP0000131763	AT1G24530.1	Arabidopsis thaliana	transducin family protein / WD-40 repeat family protein	TAIR	1.36563	VIPtranspos	55
MDP0000131772	Y3720_ARATH	Arabidopsis thaliana (Mouse-ear cress)	UPF0481 protein At3g47200	Swiss-Prot			27
MDP0000131777	COBL1_ORYSJ	Oryza sativa subsp. japonica (Rice)	COBRA-like protein 1	Swiss-Prot			44
MDP0000131797	AT5G02320.2	Arabidopsis thaliana	N/A	TAIR			3
MDP0000131801	YOCS_BACSU	Bacillus subtilis	Uncharacterized sodium-dependent transporter yocS	Swiss-Prot			77
MDP0000131814	Y5129_ARATH	Arabidopsis thaliana (Mouse-ear cress)	Probable LRR receptor-like serine/threonine-protein kinase At5g10290	Swiss-Prot			72
MDP0000131822	MYB4_ORYSJ	Oryza sativa subsp. japonica (Rice)	Myb-related protein Myb4	Swiss-Prot			50
MDP0000131873	AT4G38640.1	Arabidopsis thaliana	choline transporter-related	TAIR			46
MDP0000131886	CCX4_ARATH	Arabidopsis thaliana (Mouse-ear cress)	Cation/calcium exchanger 4	Swiss-Prot			58
MDP0000131888	PHF5_ARATH	Arabidopsis thaliana (Mouse-ear cress)	Uncharacterized protein At1g07170/At2g30000	Swiss-Prot			76
MDP0000131897	AT3G27110.2	Arabidopsis thaliana	peptidase M48 family protein	TAIR			47
MDP0000131913							28
MDP0000131917	UBC32_ARATH	Arabidopsis thaliana (Mouse-ear cress)	Ubiquitin-conjugating enzyme E2 32	Swiss-Prot			41
MDP0000131947	CSLE6_ORYSJ	Oryza sativa subsp. japonica (Rice)	Cellulose synthase-like protein E6	Swiss-Prot			1
MDP0000131956	HNRPQ_HUMAN	Homo sapiens (Human)	Heterogeneous nuclear ribonucleoprotein Q	Swiss-Prot			75
MDP0000131960	UFC1_ARATH	Arabidopsis thaliana (Mouse-ear cress)	Ubiquitin-fold modifier-conjugating enzyme 1	Swiss-Prot			28
MDP0000131976	A7Y7L7_PRUDU	Prunus dulcis (Almond) (Prunus amygdalus)	Putative GloEL protein:chaperonin, 60kDa	TrEMBL			85
MDP0000131979	B9T057_RICCO	Ricinus communis (Castor bean)	Putative uncharacterized protein	TrEMBL			29
MDP0000131980	COL6_ARATH	Arabidopsis thaliana (Mouse-ear cress)	Zinc finger protein CONSTANS-LIKE 6	Swiss-Prot			38
MDP0000132030	PP143_ARATH	Arabidopsis thaliana (Mouse-ear cress)	Putative pentatricopeptide repeat-containing protein At2g02150	Swiss-Prot			58
MDP0000132034	AT3G51620.2	Arabidopsis thaliana	unknown protein	TAIR			58
[truncated: 33,625 more rows]
